# Supplementary material for: The long noncoding RNA lncNB1 promotes tumorigenesis by interacting with ribosomal protein RPL35
Source: Nat Commun. 2019 Nov 5;10:5026. doi: 10.1038/s41467-019-12971-3 (PMC6831662; doi:10.1038/s41467-019-12971-3)
Supplement: Supplementary file 4 — Supplementary Data 1 [file 41467_2019_12971_MOESM4_ESM.xls]

## Sheet: EdgeR_MYCNpos_vs_MYCNneg_FDR_0.
Supplementary Data 1. Genes differentially expressed between four MYCN gene-amplified [BE(2)-C,
Kelly, CHP134 and SK-N-DZ] and two MYCN-non-amplified (SY5Y and SK-N-AS) neuroblastoma cell
lines, as identified by RNA sequencing. FC and CPM represented fold change and counts per million
reads, and FDR represented false discovery rate. Transcripts with an absolute log2 fold change of >1
and a false discovery rate of <0.05 were listed.
Probes	Genes	logFC	logCPM	P Value	FDR
ENSG00000118508.4	RAB32	-12.5241	3.46868	3.76904e-21	5.45606e-17
ENSG00000155011.4	DKK2	-9.16939	4.38646	2.39142e-19	1.73091e-15
ENSG00000174099.6	MSRB3	-8.6124	2.87951	2.76221e-18	1.33286e-14
ENSG00000189299.5	FOXR2	-9.67345	2.31385	5.39328e-18	1.95183e-14
ENSG00000167414.4	GNG8	-9.69427	3.95303	5.96973e-17	1.62046e-13
ENSG00000117602.7	RCAN3	-11.0985	2.09399	6.71649e-17	1.62046e-13
ENSG00000105825.7	TFPI2	-9.01201	5.07418	1.57968e-16	3.26678e-13
ENSG00000136997.10	MYC	-8.73614	4.10408	3.85778e-16	6.98066e-13
ENSG00000007237.13	GAS7	-10.3959	1.41077	2.08399e-15	3.24149e-12
ENSG00000180801.11	ARSJ	-10.4998	3.9207	2.23922e-15	3.24149e-12
ENSG00000159217.5	IGF2BP1	10.0521	7.34547	2.76453e-15	3.63812e-12
ENSG00000065675.10	PRKCQ	-10.2247	1.25571	4.46997e-15	5.39227e-12
ENSG00000153779.8	TGIF2LX	-9.9924	1.04576	6.14938e-15	6.84758e-12
ENSG00000135899.12	SP110	-8.75826	2.1765	1.2505e-14	1.29301e-11
ENSG00000120675.4	DNAJC15	-8.14249	3.39317	2.9993e-14	2.89452e-11
ENSG00000187720.10	THSD4	-8.52615	3.69279	4.74059e-14	4.28905e-11
ENSG00000158769.13	F11R	-8.26221	1.00653	8.30234e-14	7.06969e-11
ENSG00000152661.7	GJA1	-8.03738	2.39196	1.64091e-13	1.31966e-10
ENSG00000103316.6	CRYM	-8.49317	1.23614	5.51031e-13	4.19828e-10
ENSG00000174125.3	TLR1	-9.30307	0.413031	7.75298e-13	5.61161e-10
ENSG00000265096.1	C1QTNF1-AS1	-7.30218	1.2946	8.34909e-13	5.75531e-10
ENSG00000233718.1	MYCNOS	10.2672	6.74275	1.16395e-12	7.65879e-10
ENSG00000215845.6	TSTD1	-6.33799	1.61207	2.46554e-12	1.54786e-09
ENSG00000134323.10	MYCN	9.70917	9.7931	2.56622e-12	1.54786e-09
ENSG00000237943.1	PRKCQ-AS1	-7.1325	1.09599	4.15063e-12	2.40338e-09
ENSG00000230269.1	RP1-40E16.9 (lncNB1)	11.3887	3.30191	1.26809e-11	7.06031e-09
ENSG00000164171.6	ITGA2	-7.28288	5.21286	1.37039e-11	7.3473e-09
ENSG00000186088.11	GSAP	-6.65075	1.69654	1.58338e-11	8.18607e-09
ENSG00000119655.4	NPC2	-5.54132	3.95675	2.00082e-11	9.98753e-09
ENSG00000100336.13	APOL4	-7.60861	1.08758	2.25153e-11	1.08644e-08
ENSG00000177469.12	PTRF	-8.70038	3.25177	2.78215e-11	1.29917e-08
ENSG00000123700.4	KCNJ2	-8.98889	3.23888	3.10403e-11	1.39313e-08
ENSG00000135750.10	KCNK1	-6.41847	2.9538	3.17584e-11	1.39313e-08
ENSG00000110455.9	ACCS	-8.86031	0.0291285	3.43773e-11	1.42247e-08
ENSG00000138642.10	HERC6	-6.48839	1.43586	3.43925e-11	1.42247e-08
ENSG00000137571.5	SLCO5A1	8.18437	3.55765	4.30305e-11	1.7047e-08
ENSG00000163873.5	GRIK3	10.1722	5.00865	4.35714e-11	1.7047e-08
ENSG00000166825.9	ANPEP	-7.2456	2.31585	6.5243e-11	2.48541e-08
ENSG00000075643.5	MOCOS	-5.93049	1.54256	6.97374e-11	2.58851e-08
ENSG00000135842.12	FAM129A	-8.25889	3.07588	1.01978e-10	3.65012e-08
ENSG00000130813.13	C19orf66	-7.94892	0.706092	1.03381e-10	3.65012e-08
ENSG00000248334.2	WHAMMP2	-8.52077	-0.271499	1.11549e-10	3.84472e-08
ENSG00000261658.1	RP11-102F4.3	10.7756	2.68404	1.88014e-10	6.32953e-08
ENSG00000178075.15	GRAMD1C	-6.4911	0.122739	2.13155e-10	7.01279e-08
ENSG00000234224.1	TMEM229A	-5.40754	4.47296	2.4516e-10	7.88653e-08
ENSG00000139329.4	LUM	-8.40878	7.26448	2.75475e-10	8.66907e-08
ENSG00000141668.5	CBLN2	-6.78208	2.6786	3.5688e-10	1.09919e-07
ENSG00000108691.5	CCL2	-9.67464	4.56583	3.82811e-10	1.15449e-07
ENSG00000134853.7	PDGFRA	-6.17861	5.88871	4.81726e-10	1.42316e-07
ENSG00000184254.11	ALDH1A3	-5.35723	2.25017	5.74665e-10	1.66377e-07
ENSG00000168542.8	COL3A1	-8.36	8.15996	6.05986e-10	1.69999e-07
ENSG00000122641.9	INHBA	-7.45661	2.00401	6.10663e-10	1.69999e-07
ENSG00000197822.6	OCLN	-6.39997	0.010873	8.06365e-10	2.20244e-07
ENSG00000146373.11	RNF217	11.7836	3.69844	9.2486e-10	2.47931e-07
ENSG00000139292.8	LGR5	-5.14708	5.0747	9.96973e-10	2.62403e-07
ENSG00000073331.13	ALPK1	-6.12843	2.21495	1.05162e-09	2.71843e-07
ENSG00000164251.4	F2RL1	-7.37189	1.35015	1.15159e-09	2.92463e-07
ENSG00000185404.12	SP140L	-7.18272	1.42653	1.24441e-09	3.10587e-07
ENSG00000108821.9	COL1A1	-8.36492	4.62562	1.28783e-09	3.15978e-07
ENSG00000168938.5	PPIC	-5.13084	2.21365	1.99077e-09	4.80307e-07
ENSG00000079931.10	MOXD1	-5.71066	2.51292	2.54351e-09	6.03604e-07
ENSG00000270533.1	bP-21201H5.1	-6.67972	0.299669	2.79794e-09	6.53273e-07
ENSG00000153029.10	MR1	-6.07517	1.63946	3.28366e-09	7.54511e-07
ENSG00000184838.10	PRR16	-4.70987	1.94777	4.2172e-09	9.53877e-07
ENSG00000205111.4	CDKL4	-5.80235	0.896381	7.00429e-09	1.55991e-06
ENSG00000006283.13	CACNA1G	-5.94539	1.24614	9.13173e-09	2.00289e-06
ENSG00000205413.3	SAMD9	-7.82973	3.15252	9.84307e-09	2.12669e-06
ENSG00000005884.13	ITGA3	-6.31579	4.88125	1.07587e-08	2.29033e-06
ENSG00000183831.6	ANKRD45	-5.85821	0.879613	1.20358e-08	2.52508e-06
ENSG00000111341.5	MGP	-6.05694	2.6223	1.2752e-08	2.63712e-06
ENSG00000011465.12	DCN	-8.18547	5.39072	1.93726e-08	3.94983e-06
ENSG00000146674.10	IGFBP3	-5.09942	2.61216	1.98153e-08	3.98397e-06
ENSG00000231185.2	AC005592.2	-5.21765	0.593024	2.17957e-08	4.32212e-06
ENSG00000179163.11	FUCA1	-4.5551	1.9377	2.59631e-08	5.07895e-06
ENSG00000075651.11	PLD1	-5.69227	1.11249	2.76433e-08	5.33552e-06
ENSG00000152527.9	PLEKHH2	-5.5817	0.610806	2.96689e-08	5.65115e-06
ENSG00000203780.6	FANK1	-5.69329	-0.593868	3.52179e-08	6.55477e-06
ENSG00000130052.9	STARD8	-5.3059	-0.177987	3.53186e-08	6.55477e-06
ENSG00000116774.7	OLFML3	-4.20885	2.37514	3.98557e-08	7.30318e-06
ENSG00000160013.4	PTGIR	-6.07974	1.41843	4.66046e-08	8.34533e-06
ENSG00000177409.7	SAMD9L	-6.52208	2.28008	4.66961e-08	8.34533e-06
ENSG00000166923.6	GREM1	-4.86077	1.50346	4.85906e-08	8.57802e-06
ENSG00000196562.10	SULF2	5.68038	5.83181	5.47739e-08	9.55309e-06
ENSG00000178235.6	SLITRK1	8.44748	2.51163	5.95387e-08	1.02605e-05
ENSG00000166801.11	FAM111A	-7.04412	3.84712	6.15543e-08	1.04831e-05
ENSG00000183780.8	SLC35F3	-5.30603	1.09345	6.31068e-08	1.06225e-05
ENSG00000164056.6	SPRY1	-4.82115	5.04457	6.59564e-08	1.09745e-05
ENSG00000196116.6	TDRD7	-5.48876	2.92214	6.75647e-08	1.11144e-05
ENSG00000204264.4	PSMB8	-7.90658	3.22515	7.38231e-08	1.20074e-05
ENSG00000102048.11	ASB9	-4.85736	0.959286	7.59962e-08	1.22236e-05
ENSG00000173442.7	EHBP1L1	-4.80079	4.56435	8.00949e-08	1.27412e-05
ENSG00000235609.3	AF127936.7	9.412	1.32776	1.21612e-07	1.89902e-05
ENSG00000241158.2	ADAMTS9-AS1	-5.29447	0.0439568	1.22001e-07	1.89902e-05
ENSG00000147257.9	GPC3	-5.93969	2.74857	1.79108e-07	2.75827e-05
ENSG00000031081.6	ARHGAP31	-4.43274	4.38772	2.16109e-07	3.29304e-05
ENSG00000184307.9	ZDHHC23	-5.34907	1.63942	2.59716e-07	3.9163e-05
ENSG00000164946.15	FREM1	-4.76414	3.42301	2.73861e-07	4.08702e-05
ENSG00000100504.12	PYGL	-5.26719	4.07327	2.92319e-07	4.31797e-05
ENSG00000142871.11	CYR61	-4.99148	0.344265	2.98523e-07	4.35805e-05
ENSG00000128285.4	MCHR1	7.39469	1.44298	3.01053e-07	4.35805e-05
ENSG00000167779.3	IGFBP6	-4.8139	1.2795	3.14395e-07	4.50612e-05
ENSG00000267473.1	AC005789.11	-4.67316	0.239905	3.17525e-07	4.50637e-05
ENSG00000166736.7	HTR3A	10.5599	4.57524	3.22074e-07	4.52655e-05
ENSG00000162729.9	IGSF8	-3.92903	3.77049	4.7038e-07	6.54733e-05
ENSG00000116678.14	LEPR	-3.75312	4.00856	4.76599e-07	6.57071e-05
ENSG00000151090.13	THRB	-4.66934	0.697553	5.59408e-07	7.63961e-05
ENSG00000104856.9	RELB	-4.49724	0.59561	6.45504e-07	8.73301e-05
ENSG00000233098.4	RP11-344E13.3	-5.4479	3.34486	6.94779e-07	9.31261e-05
ENSG00000146242.5	TPBG	-5.88416	3.78022	7.15977e-07	9.5087e-05
ENSG00000185551.8	NR2F2	5.52506	1.9018	7.66841e-07	0.000100251
ENSG00000070729.9	CNGB1	11.0286	2.94297	7.68713e-07	0.000100251
ENSG00000112837.12	TBX18	-5.25551	3.15802	7.93457e-07	0.000102554
ENSG00000173918.10	C1QTNF1	-5.49209	2.47258	8.18532e-07	0.000104859
ENSG00000077327.11	SPAG6	-4.1959	1.86381	8.68446e-07	0.000110277
ENSG00000109255.7	NMU	-6.40937	1.95457	9.00348e-07	0.000113334
ENSG00000137558.3	PI15	-5.69023	6.12137	1.21278e-06	0.000151346
ENSG00000089060.7	SLC24A6	-3.85899	1.22505	1.39023e-06	0.000172008
ENSG00000181744.4	C3orf58	5.49193	4.2675	1.40456e-06	0.000172309
ENSG00000183346.6	C10orf107	-4.3284	0.172027	1.44823e-06	0.000176173
ENSG00000115363.9	EVA1A	-4.03602	0.00370547	1.53441e-06	0.0001851
ENSG00000112936.14	C7	-7.51267	8.23551	1.55083e-06	0.000185535
ENSG00000165061.10	ZMAT4	6.66758	4.00993	1.58034e-06	0.000187516
ENSG00000164877.14	MICALL2	-4.59381	1.3159	1.64033e-06	0.000193052
ENSG00000163638.9	ADAMTS9	-5.45629	6.82592	1.81946e-06	0.000212408
ENSG00000130270.11	ATP8B3	-4.67037	0.149993	1.89745e-06	0.00021974
ENSG00000134013.11	LOXL2	-4.46788	3.52328	2.06761e-06	0.000237546
ENSG00000141934.5	PPAP2C	-6.37181	2.72006	2.17026e-06	0.000247376
ENSG00000107984.5	DKK1	-4.69172	6.92041	2.29034e-06	0.000259023
ENSG00000135605.8	TEC	-4.68336	0.568152	2.34008e-06	0.000262296
ENSG00000177045.6	SIX5	-4.73696	-0.603425	2.35552e-06	0.000262296
ENSG00000184185.5	KCNJ12	7.35948	3.8934	2.75007e-06	0.000303893
ENSG00000095303.10	PTGS1	-5.36414	1.09932	3.03893e-06	0.000333269
ENSG00000143786.3	CNIH3	-4.4673	3.91134	3.19585e-06	0.000346633
ENSG00000185201.12	IFITM2	-4.54949	-0.0826539	3.20868e-06	0.000346633
ENSG00000197712.7	FAM114A1	-3.63477	3.00228	3.56668e-06	0.000382454
ENSG00000240086.1	RP11-657O9.1	9.55455	1.48985	3.66951e-06	0.000390587
ENSG00000145476.11	CYP4V2	-4.0628	2.53951	4.06354e-06	0.000429371
ENSG00000104361.5	NIPAL2	-4.41577	0.477257	4.20613e-06	0.000441051
ENSG00000235944.3	ZNF815P	-3.47215	2.30642	4.23501e-06	0.000441051
ENSG00000013364.14	MVP	-4.31238	3.72706	4.36588e-06	0.000451432
ENSG00000157483.4	MYO1E	-4.009	2.23396	4.42609e-06	0.000454412
ENSG00000135926.8	TMBIM1	-4.56739	2.8818	4.47934e-06	0.00045664
ENSG00000152952.7	PLOD2	10.4597	4.47249	4.55177e-06	0.000460779
ENSG00000118257.12	NRP2	5.09763	5.29309	4.69105e-06	0.000471581
ENSG00000134250.13	NOTCH2	-5.42703	4.00577	5.11722e-06	0.000510875
ENSG00000163364.5	AC017048.3	-3.78613	3.786	5.20639e-06	0.000516217
ENSG00000185532.10	PRKG1	-5.00859	2.29388	5.3318e-06	0.000523103
ENSG00000173218.9	VANGL1	-3.8784	3.23155	5.34811e-06	0.000523103
ENSG00000141433.8	ADCYAP1	10.6568	2.56978	5.54262e-06	0.00053849
ENSG00000077092.14	RARB	-3.57506	2.36459	6.15467e-06	0.000593967
ENSG00000149781.8	FERMT3	-5.63137	3.78199	6.32289e-06	0.000606053
ENSG00000101463.5	SYNDIG1	7.10931	1.1888	6.36364e-06	0.000606053
ENSG00000122591.7	FAM126A	4.88339	4.66749	6.42924e-06	0.000608298
ENSG00000116962.10	NID1	-5.71301	5.0369	6.69357e-06	0.000629196
ENSG00000137693.9	YAP1	-4.5027	3.35828	6.79008e-06	0.00063415
ENSG00000204592.5	HLA-E	-5.95832	2.8611	6.8928e-06	0.000639617
ENSG00000251011.1	RP11-402L6.1	-4.33824	2.80159	7.3999e-06	0.000682299
ENSG00000182636.4	NDN	-5.65453	3.16619	7.56341e-06	0.000692962
ENSG00000197702.7	PARVA	7.68208	2.51803	7.86357e-06	0.000715931
ENSG00000106034.13	CPED1	-4.63841	3.57932	8.1599e-06	0.000738267
ENSG00000021826.10	CPS1	-5.05464	3.78829	8.27842e-06	0.000744338
ENSG00000132109.8	TRIM21	-5.02218	2.2811	8.40972e-06	0.000751476
ENSG00000198892.6	SHISA4	-3.407	2.41381	8.83043e-06	0.000784229
ENSG00000161638.6	ITGA5	-6.45621	3.90949	9.3048e-06	0.000821318
ENSG00000006327.9	TNFRSF12A	-4.1096	3.47127	9.45303e-06	0.000829346
ENSG00000144821.5	MYH15	-4.4669	4.79573	1.05646e-05	0.000913277
ENSG00000139318.7	DUSP6	-4.77699	5.99582	1.06035e-05	0.000913277
ENSG00000144061.8	NPHP1	-3.40305	1.07821	1.06493e-05	0.000913277
ENSG00000170006.7	TMEM154	-3.99244	0.181608	1.0662e-05	0.000913277
ENSG00000181291.5	TMEM132E	9.7629	1.69917	1.13422e-05	0.000965823
ENSG00000197747.4	S100A10	-6.59892	2.74027	1.14823e-05	0.000972036
ENSG00000119681.7	LTBP2	-3.13338	2.34076	1.16966e-05	0.000984421
ENSG00000152578.8	GRIA4	4.03349	5.19964	1.21974e-05	0.00102063
ENSG00000049239.8	H6PD	-3.51173	3.2286	1.2887e-05	0.00107214
ENSG00000182022.13	CHST15	6.72806	4.99277	1.29759e-05	0.00107337
ENSG00000143320.4	CRABP2	-5.34424	5.82587	1.43787e-05	0.00118265
ENSG00000188643.6	S100A16	-7.25598	4.87889	1.44848e-05	0.00118464
ENSG00000197410.7	DCHS2	10.411	2.32577	1.45845e-05	0.00118609
ENSG00000165424.6	ZCCHC24	-3.93646	2.86636	1.49893e-05	0.00121221
ENSG00000071967.7	CYBRD1	-5.34314	3.63943	1.53115e-05	0.00123138
ENSG00000172985.8	SH3RF3	-4.36874	0.95942	1.55171e-05	0.00124103
ENSG00000132872.7	SYT4	-3.38689	7.33417	1.65432e-05	0.00131582
ENSG00000169862.14	CTNND2	11.2587	3.1633	1.86394e-05	0.00147444
ENSG00000006453.9	BAIAP2L1	-3.33353	0.463156	1.91836e-05	0.00150925
ENSG00000128849.9	CGNL1	-3.25318	0.581299	1.97237e-05	0.00154335
ENSG00000102924.7	CBLN1	4.11959	4.08936	2.10659e-05	0.00163952
ENSG00000132854.14	KANK4	5.96528	1.39258	2.13791e-05	0.00165499
ENSG00000173818.12	ENDOV	-3.19845	3.77149	2.18083e-05	0.00167924
ENSG00000197558.7	SSPO	-4.73573	0.446396	2.21341e-05	0.00169531
ENSG00000185811.12	IKZF1	-4.39853	0.460307	2.34367e-05	0.00178563
ENSG00000154874.9	CCDC144B	8.5581	2.57768	2.3822e-05	0.00180549
ENSG00000223949.2	RP11-24J23.2	-3.87682	1.07084	2.41251e-05	0.00181388
ENSG00000163513.13	TGFBR2	-4.21285	2.29141	2.41835e-05	0.00181388
ENSG00000180440.3	SERTM1	-4.45734	1.55962	2.60434e-05	0.00193494
ENSG00000167702.7	KIFC2	-3.22611	1.65782	2.60648e-05	0.00193494
ENSG00000127074.10	RGS13	-6.84435	4.32374	2.75341e-05	0.00203359
ENSG00000144730.12	IL17RD	-4.32352	5.80813	2.7965e-05	0.00205493
ENSG00000130958.7	SLC35D2	-4.03095	2.59435	2.86295e-05	0.00208917
ENSG00000250420.4	AACSP1	5.42204	2.51317	2.87196e-05	0.00208917
ENSG00000141441.11	GAREM	-4.05547	4.47241	3.01613e-05	0.00218308
ENSG00000204128.5	C2orf72	-3.99261	1.4756	3.04284e-05	0.00219145
ENSG00000137831.10	UACA	-3.49559	3.64328	3.10766e-05	0.00222705
ENSG00000011028.9	MRC2	-3.00005	6.02218	3.16546e-05	0.0022573
ENSG00000138735.11	PDE5A	-3.01328	3.91868	3.39095e-05	0.00240624
ENSG00000157227.8	MMP14	-5.89115	3.90908	3.48335e-05	0.00245976
ENSG00000124313.8	IQSEC2	-3.85564	-0.122176	3.50926e-05	0.00246602
ENSG00000130558.14	OLFM1	4.2824	6.95324	3.66632e-05	0.00256395
ENSG00000148180.12	GSN	-3.8872	2.64313	3.74144e-05	0.00259641
ENSG00000184557.3	SOCS3	-6.18361	4.86583	3.74862e-05	0.00259641
ENSG00000263426.1	RN7SL471P	7.23623	2.67036	3.80393e-05	0.00262217
ENSG00000197380.6	DACT3	-2.98087	3.72625	3.87056e-05	0.00265546
ENSG00000185215.4	TNFAIP2	-4.60358	3.59079	4.09784e-05	0.00279813
ENSG00000180672.4	AC007362.1	5.0575	1.60051	4.17799e-05	0.00283946
ENSG00000170962.8	PDGFD	-3.5383	2.95431	4.27452e-05	0.0028915
ENSG00000114757.14	PEX5L	5.33015	3.8649	4.53769e-05	0.00305524
ENSG00000180447.5	GAS1	-4.46772	4.67324	4.58873e-05	0.0030649
ENSG00000139926.11	FRMD6	-3.12969	5.49005	4.59439e-05	0.0030649
ENSG00000174749.4	C4orf32	-4.76068	4.04189	4.78573e-05	0.0031779
ENSG00000180044.3	C3orf80	6.31172	0.400599	4.88919e-05	0.00323178
ENSG00000131981.11	LGALS3	-3.0627	2.50705	4.97613e-05	0.00326844
ENSG00000196542.4	SPTSSB	-4.97241	3.01742	4.98981e-05	0.00326844
ENSG00000142694.6	EVA1B	-3.41519	1.04412	5.14933e-05	0.00334464
ENSG00000213445.4	SIPA1	-2.95579	3.42351	5.15235e-05	0.00334464
ENSG00000175938.6	ORAI3	-3.43655	0.931446	5.23607e-05	0.00338381
ENSG00000153214.5	TMEM87B	-3.04177	3.45497	5.5287e-05	0.00354205
ENSG00000250838.1	RP11-501C14.5	7.91885	-0.0995957	5.53831e-05	0.00354205
ENSG00000223001.1	RNU2-61P	-3.40587	1.54823	5.55433e-05	0.00354205
ENSG00000109991.4	P2RX3	7.19475	2.97046	6.30536e-05	0.00400335
ENSG00000127920.4	GNG11	-5.91403	6.06547	6.49999e-05	0.0041089
ENSG00000181284.2	TMEM102	-3.18745	0.71589	6.52946e-05	0.00410958
ENSG00000196557.6	CACNA1H	10.4076	2.29813	6.93658e-05	0.00434693
ENSG00000198542.9	ITGBL1	-3.38901	1.30664	7.38504e-05	0.00460151
ENSG00000113205.2	PCDHB3	-3.68883	2.08636	7.40641e-05	0.00460151
ENSG00000132334.12	PTPRE	-5.78069	3.32478	7.48608e-05	0.00461561
ENSG00000088340.11	FER1L4	-3.35121	0.312126	7.49288e-05	0.00461561
ENSG00000129682.9	FGF13	8.22058	3.92484	8.02863e-05	0.00491029
ENSG00000173193.9	PARP14	-6.5217	4.62462	8.0391e-05	0.00491029
ENSG00000118407.10	FILIP1	-4.10931	2.44928	8.45706e-05	0.00514388
ENSG00000118276.7	B4GALT6	-2.94666	4.09268	8.5472e-05	0.00517696
ENSG00000196975.10	ANXA4	-3.33595	2.90688	8.79003e-05	0.00530186
ENSG00000137331.11	IER3	-5.57253	3.84938	8.86444e-05	0.00532455
ENSG00000065357.15	DGKA	-3.22535	1.70801	9.38248e-05	0.00559595
ENSG00000261786.1	RP4-555D20.2	-3.73939	0.738886	9.39358e-05	0.00559595
ENSG00000148848.10	ADAM12	-5.73661	4.64071	9.5309e-05	0.00565448
ENSG00000104870.8	FCGRT	-3.39052	3.04856	9.82069e-05	0.00580263
ENSG00000078328.15	RBFOX1	7.94775	1.96258	0.000101421	0.00596817
ENSG00000101298.9	SNPH	-3.19853	1.5791	0.000103374	0.00605848
ENSG00000178403.3	NEUROG2	-5.46677	3.6457	0.000104808	0.00611774
ENSG00000112981.3	NME5	-3.5072	-0.197829	0.000108336	0.00629825
ENSG00000169302.10	STK32A	-3.69152	0.614727	0.00011236	0.00650612
ENSG00000149177.8	PTPRJ	-3.17466	1.95103	0.000113014	0.00651791
ENSG00000254122.1	PCDHGB7	-3.00885	1.81207	0.000116823	0.00671082
ENSG00000101542.5	CDH20	-3.17129	0.503525	0.000121357	0.00692774
ENSG00000169618.4	PROKR1	8.73539	0.626771	0.000121556	0.00692774
ENSG00000105880.4	DLX5	4.06177	0.458037	0.000123131	0.00698033
ENSG00000188266.9	HYKK	-3.08066	0.0771136	0.000123493	0.00698033
ENSG00000180530.5	NRIP1	6.26542	6.6152	0.000123926	0.00698033
ENSG00000266714.2	MYO15B	-3.06594	1.09038	0.000126158	0.00707853
ENSG00000170891.6	CYTL1	-4.18067	0.8688	0.000127498	0.00710264
ENSG00000263053.3	RP11-1055B8.6	4.3798	0.232551	0.000127569	0.00710264
ENSG00000026025.9	VIM	-3.79004	7.16619	0.000133423	0.00740014
ENSG00000152104.7	PTPN14	-3.74746	3.46668	0.000137166	0.00757866
ENSG00000196966.3	HIST1H3E	-3.71902	6.35112	0.000140396	0.00772764
ENSG00000185950.7	IRS2	-2.86654	3.69738	0.000145734	0.00799106
ENSG00000111077.13	TENC1	-2.9776	1.8785	0.00015469	0.00845018
ENSG00000079819.12	EPB41L2	7.6213	4.19743	0.000158998	0.00865283
ENSG00000021300.9	PLEKHB1	-3.05323	-0.278226	0.000161601	0.00876088
ENSG00000183688.4	FAM101B	-2.7946	5.43498	0.000162289	0.00876088
ENSG00000166900.10	STX3	-3.59392	3.22381	0.000162799	0.00876088
ENSG00000138193.9	PLCE1	-2.9051	2.90894	0.000164255	0.00880651
ENSG00000167216.12	KATNAL2	-3.23866	1.76394	0.000173399	0.00926247
ENSG00000148841.11	ITPRIP	-3.60557	0.95552	0.000175574	0.00934415
ENSG00000121577.9	POPDC2	-3.97308	3.50681	0.000177804	0.00942816
ENSG00000179630.6	LACC1	-2.9717	0.622522	0.000181124	0.00956915
ENSG00000127324.4	TSPAN8	-6.04018	3.94626	0.000182879	0.00962673
ENSG00000197594.7	ENPP1	10.1222	2.04227	0.000184075	0.0096546
ENSG00000107201.5	DDX58	-2.98421	2.45576	0.000187537	0.00980068
ENSG00000005471.11	ABCB4	-4.11721	1.99977	0.000192888	0.0100214
ENSG00000147488.7	ST18	10.0758	1.99536	0.000193145	0.0100214
ENSG00000225504.3	RP11-160A10.2	10.6153	2.51528	0.00019436	0.0100484
ENSG00000106546.8	AHR	-6.42726	4.40801	0.000196719	0.0101342
ENSG00000141449.9	GREB1L	6.84569	4.60128	0.000201253	0.010331
ENSG00000096433.6	ITPR3	-3.73867	1.51884	0.000203214	0.0103948
ENSG00000108932.7	SLC16A6	6.27504	1.15848	0.000210145	0.0107115
ENSG00000117148.6	ACTL8	5.45955	0.925456	0.00021711	0.0110277
ENSG00000166046.6	TCP11L2	-2.68394	1.35615	0.00021976	0.0111233
ENSG00000166349.5	RAG1	-2.88639	-0.00336501	0.00022223	0.0111757
ENSG00000164647.4	STEAP1	-4.02527	0.189795	0.000222976	0.0111757
ENSG00000083454.17	P2RX5	5.66447	1.72296	0.000223113	0.0111757
ENSG00000142173.10	COL6A2	-3.65907	6.26728	0.000225186	0.0112407
ENSG00000140600.12	SH3GL3	9.05419	0.951235	0.000226983	0.0112914
ENSG00000204789.3	ZNF204P	-4.4389	0.326908	0.000229674	0.0113862
ENSG00000187650.3	VMAC	-2.7731	0.303166	0.000234205	0.0115712
ENSG00000111801.11	BTN3A3	-4.24243	2.18083	0.000238204	0.0117287
ENSG00000115226.5	FNDC4	-4.20811	2.23926	0.000253908	0.0124596
ENSG00000124942.9	AHNAK	-3.07983	6.84801	0.000259659	0.0126366
ENSG00000150471.10	LPHN3	4.36677	4.80572	0.000260618	0.0126366
ENSG00000175745.7	NR2F1	-2.65628	3.47138	0.00026074	0.0126366
ENSG00000186310.8	NAP1L3	3.81514	3.74979	0.000261007	0.0126366
ENSG00000134207.9	SYT6	8.3638	2.43846	0.000271203	0.0130865
ENSG00000250305.4	KIAA1456	5.85078	1.27416	0.000280972	0.0135128
ENSG00000105137.8	SYDE1	-3.17709	2.89656	0.000284919	0.0136381
ENSG00000148204.7	CRB2	6.64767	3.2216	0.000285461	0.0136381
ENSG00000146409.6	SLC18B1	7.54592	3.65934	0.000291694	0.0138673
ENSG00000233327.5	USP32P2	7.53569	1.56371	0.000292412	0.0138673
ENSG00000173376.9	NDNF	-3.63014	1.98673	0.000293133	0.0138673
ENSG00000118997.9	DNAH7	-2.9527	0.884412	0.000295598	0.0139384
ENSG00000187164.13	KIAA1598	-4.09738	1.78597	0.000303035	0.0142427
ENSG00000163346.12	PBXIP1	-2.70879	4.86528	0.000304749	0.0142768
ENSG00000149257.9	SERPINH1	-2.63954	5.65144	0.000306264	0.0143016
ENSG00000169499.10	PLEKHA2	-2.74847	3.38374	0.000307526	0.0143143
ENSG00000132170.15	PPARG	-4.00315	3.11799	0.000310538	0.0143856
ENSG00000103257.4	SLC7A5	3.42858	5.8888	0.000311045	0.0143856
ENSG00000170231.11	FABP6	3.81228	2.16699	0.0003163	0.014582
ENSG00000117122.9	MFAP2	-2.82219	3.84596	0.000322645	0.0147966
ENSG00000129757.8	CDKN1C	-3.29249	1.84728	0.000323146	0.0147966
ENSG00000162951.6	LRRTM1	5.06886	3.11546	0.000324021	0.0147966
ENSG00000255248.2	RP11-166D19.1	-4.04856	1.68601	0.000326621	0.0148684
ENSG00000011638.6	TMEM159	-4.59362	2.2596	0.000333419	0.0151303
ENSG00000179277.9	MEIS3P1	-2.92102	0.859567	0.000336109	0.0152047
ENSG00000134569.5	LRP4	-3.10866	3.04402	0.000337855	0.0152361
ENSG00000145244.7	CORIN	-4.0139	1.81822	0.000339494	0.0152625
ENSG00000126458.3	RRAS	-3.09477	0.986775	0.000345813	0.0154984
ENSG00000087303.12	NID2	-2.63785	3.29847	0.000353285	0.0157844
ENSG00000182674.5	KCNB2	10.6956	2.58727	0.000355753	0.0158458
ENSG00000250486.2	FAM218A	5.45823	-0.429635	0.00037524	0.0166447
ENSG00000140682.14	TGFB1I1	-2.57728	1.86097	0.000375989	0.0166447
ENSG00000162836.6	ACP6	-3.14992	1.46152	0.000378397	0.0167002
ENSG00000181234.8	TMEM132C	9.20544	3.21044	0.000380568	0.016745
ENSG00000113657.8	DPYSL3	-2.85242	8.10941	0.000385736	0.016921
ENSG00000078114.14	NEBL	-4.04652	3.03161	0.000397286	0.017375
ENSG00000160097.10	FNDC5	4.81691	4.77459	0.000400626	0.0174398
ENSG00000125347.9	IRF1	-2.72111	0.954086	0.000402011	0.0174398
ENSG00000146352.7	CLVS2	7.3147	4.25162	0.000402383	0.0174398
ENSG00000271051.1	RP11-301L7.1	7.3381	1.377	0.00041201	0.0178037
ENSG00000017483.10	SLC38A5	7.8971	3.92951	0.000417046	0.0179677
ENSG00000133710.11	SPINK5	5.22072	0.138446	0.000422011	0.0181277
ENSG00000256043.2	CTSO	-4.17985	1.80071	0.000423841	0.0181321
ENSG00000138646.4	HERC5	-4.74008	3.4837	0.000424618	0.0181321
ENSG00000144802.7	NFKBIZ	-3.01225	2.05265	0.000427937	0.0181922
ENSG00000185668.5	POU3F1	6.85256	1.69518	0.00042854	0.0181922
ENSG00000265519.1	CTD-3157E16.1	-3.87518	-0.143115	0.000432299	0.0182981
ENSG00000224223.1	GS1-18A18.1	4.15536	0.275524	0.000438775	0.0185181
ENSG00000117114.15	LPHN2	-2.59001	8.29252	0.000441486	0.0185784
ENSG00000144229.7	THSD7B	9.50399	4.35892	0.00044307	0.018591
ENSG00000079215.9	SLC1A3	11.0681	2.97902	0.000447377	0.0187174
ENSG00000068985.4	PAGE1	11.2875	3.1848	0.000452269	0.018843
ENSG00000173452.9	TMEM196	8.91358	0.822768	0.000452982	0.018843
ENSG00000064989.8	CALCRL	-3.67397	0.70947	0.000465024	0.0192885
ENSG00000255618.1	RP11-357K6.1	7.50973	-0.449985	0.000466879	0.0193101
ENSG00000182511.7	FES	4.59714	2.46423	0.000478918	0.0197516
ENSG00000130304.12	SLC27A1	-2.55897	1.08871	0.000484978	0.0199301
ENSG00000112379.8	KIAA1244	9.42134	1.30151	0.000486	0.0199301
ENSG00000243364.3	EFNA4	-3.13457	1.928	0.000488111	0.0199602
ENSG00000186496.6	ZNF396	-2.60774	0.795971	0.000490749	0.0200115
ENSG00000060718.14	COL11A1	9.4637	1.37818	0.000501442	0.0203901
ENSG00000016402.8	IL20RA	-4.10203	1.88835	0.000511017	0.0207212
ENSG00000228214.2	LINC00693	3.2136	2.70605	0.000513571	0.0207666
ENSG00000172572.6	PDE3A	-3.91448	4.67957	0.000516187	0.0208143
ENSG00000092010.10	PSME1	-2.52168	5.89069	0.000521132	0.0209553
ENSG00000206557.4	TRIM71	5.85424	4.17134	0.000534805	0.0214455
ENSG00000122585.3	NPY	-3.64926	6.17856	0.000540236	0.0216035
ENSG00000241163.2	LINC00877	4.35664	0.55882	0.000545733	0.0217632
ENSG00000102034.12	ELF4	-2.62567	1.79354	0.00057596	0.0229055
ENSG00000136153.15	LMO7	-2.46551	3.45526	0.000579773	0.0229939
ENSG00000147027.3	TMEM47	9.26729	1.24592	0.000582826	0.0230519
ENSG00000185100.6	ADSSL1	-2.95514	0.468379	0.000591671	0.0233379
ENSG00000102871.11	TRADD	-2.53988	1.84929	0.000619358	0.0243637
ENSG00000092969.7	TGFB2	8.3058	4.0322	0.00062596	0.0245566
ENSG00000245248.3	USP2-AS1	3.10356	1.82682	0.000634882	0.0248393
ENSG00000130226.12	DPP6	4.78696	4.42578	0.000637961	0.0248925
ENSG00000272016.1	RP11-215G15.5	3.68246	0.071339	0.000645133	0.0251047
ENSG00000103489.7	XYLT1	-2.49778	3.61643	0.000660024	0.0255611
ENSG00000103460.12	TOX3	5.30385	2.26731	0.000660394	0.0255611
ENSG00000172209.4	GPR22	-3.23377	2.75413	0.000668785	0.0258169
ENSG00000229855.3	CTC-546K23.1	8.59573	0.531931	0.000683155	0.0263015
ENSG00000161040.12	FBXL13	-3.29784	1.54735	0.000689762	0.0264854
ENSG00000176485.6	PLA2G16	-4.16666	2.03136	0.000698764	0.0267601
ENSG00000070808.11	CAMK2A	5.18668	1.04194	0.000703409	0.0268669
ENSG00000027644.4	INSRR	-2.77999	1.23808	0.000711483	0.0271038
ENSG00000230630.1	DNM3OS	-3.51239	2.02895	0.000726645	0.027559
ENSG00000028277.16	POU2F2	5.08777	0.905741	0.000727241	0.027559
ENSG00000143344.10	RGL1	-3.11313	4.9244	0.000747384	0.0282484
ENSG00000170577.7	SIX2	4.82722	1.89712	0.000774306	0.0291897
ENSG00000026508.12	CD44	-4.46359	3.53429	0.000782878	0.0294362
ENSG00000068079.3	IFI35	-3.88939	2.38845	0.000805074	0.0301924
ENSG00000142961.10	MOB3C	-2.69259	1.54432	0.000811066	0.0303385
ENSG00000145703.11	IQGAP2	-4.16566	1.61616	0.00081437	0.0303612
ENSG00000082293.8	COL19A1	-3.25849	3.03852	0.000815868	0.0303612
ENSG00000079785.10	DDX1	6.34303	12.9045	0.000836569	0.0310517
ENSG00000102755.6	FLT1	-4.32991	1.95127	0.000852346	0.0315564
ENSG00000145536.11	ADAMTS16	6.06868	0.948303	0.000872811	0.0322224
ENSG00000264879.1	RN7SL690P	5.44854	0.43202	0.000874785	0.0322224
ENSG00000113211.3	PCDHB6	-3.12345	2.04049	0.000894531	0.0328661
ENSG00000061337.11	LZTS1	3.23679	4.94772	0.000903262	0.0330659
ENSG00000134716.5	CYP2J2	-3.35674	1.20353	0.000904538	0.0330659
ENSG00000129474.11	AJUBA	-2.45115	2.78523	0.000911151	0.0332237
ENSG00000165973.13	NELL1	3.8918	3.24023	0.000918608	0.0334115
ENSG00000138061.7	CYP1B1	-4.08679	2.96128	0.000932255	0.0337395
ENSG00000165194.10	PCDH19	10.477	2.41424	0.000932287	0.0337395
ENSG00000124785.4	NRN1	-4.49527	3.75518	0.000937664	0.0338494
ENSG00000163617.6	KIAA1407	-2.7294	0.425546	0.000946084	0.0340139
ENSG00000164749.7	HNF4G	-2.86267	1.0366	0.000946918	0.0340139
ENSG00000196226.2	HIST1H2BB	-4.15764	6.52644	0.000964791	0.0345701
ENSG00000184979.9	USP18	-2.8905	1.12718	0.000980791	0.0350566
ENSG00000182601.6	HS3ST4	7.88969	-0.166247	0.000985155	0.0351259
ENSG00000168398.5	BDKRB2	-2.8115	1.63949	0.000991942	0.035281
ENSG00000170419.6	VSTM2A	3.58466	4.69898	0.00101202	0.0359067
ENSG00000112773.11	FAM46A	-2.57914	3.40239	0.00103739	0.0367169
ENSG00000258700.1	LINC00871	7.7528	-0.258463	0.00104811	0.037006
ENSG00000233991.2	AC116050.1	5.10641	3.67315	0.0010584	0.0370351
ENSG00000100167.15	2017-09-03	3.01442	5.82056	0.00105993	0.0370351
ENSG00000211956.2	IGHV4-34	-3.39698	-0.276759	0.00105998	0.0370351
ENSG00000070759.12	TESK2	-2.31736	1.05667	0.00106059	0.0370351
ENSG00000149050.5	ZNF214	-3.86647	1.21749	0.00106173	0.0370351
ENSG00000139178.6	C1RL	-3.92293	2.25982	0.0010657	0.0370844
ENSG00000120658.8	ENOX1	2.78677	3.76457	0.00107143	0.0371941
ENSG00000139352.3	ASCL1	3.04039	6.34385	0.00107799	0.0373324
ENSG00000163520.9	FBLN2	-3.93276	3.21885	0.00108716	0.0375018
ENSG00000164330.12	EBF1	3.52838	3.88804	0.00108806	0.0375018
ENSG00000136059.10	VILL	3.91452	1.27685	0.001104	0.0379608
ENSG00000172197.9	MBOAT1	-3.79836	2.32339	0.00111007	0.0380792
ENSG00000143416.16	SELENBP1	-4.50154	2.32328	0.00115284	0.0394527
ENSG00000204389.7	HSPA1A	-3.30167	3.26297	0.00117231	0.0400244
ENSG00000257702.3	LBX2-AS1	4.26378	1.44302	0.00118465	0.0403507
ENSG00000135472.4	FAIM2	2.9831	3.93663	0.00118841	0.0403836
ENSG00000138496.12	PARP9	-3.7976	3.2481	0.00119939	0.0406614
ENSG00000186642.11	PDE2A	4.01259	3.33602	0.00122243	0.0413457
ENSG00000234944.1	RP11-124O11.1	-3.25536	1.94838	0.00122656	0.0413885
ENSG00000110628.9	SLC22A18	-3.37453	-0.0807747	0.00122963	0.0413957
ENSG00000140470.9	ADAMTS17	3.8114	3.33443	0.0012435	0.0417653
ENSG00000118985.10	ELL2	-2.95891	2.70239	0.00124641	0.0417661
ENSG00000182326.10	C1S	-4.44591	2.13691	0.0012541	0.041927
ENSG00000091986.11	CCDC80	-3.60481	3.74003	0.0012728	0.042398
ENSG00000186340.10	THBS2	-4.55991	4.06264	0.00127405	0.042398
ENSG00000132677.8	RHBG	6.6735	1.50305	0.00129319	0.0428383
ENSG00000180616.4	SSTR2	6.1205	4.8241	0.00129465	0.0428383
ENSG00000145721.7	LIX1	4.95458	1.33284	0.00129616	0.0428383
ENSG00000215475.3	SIAH3	6.20012	0.285486	0.00130991	0.0431941
ENSG00000272121.1	RP4-555D20.4	-2.8447	-0.148988	0.00132208	0.0434156
ENSG00000104518.6	GSDMD	-5.42789	3.39278	0.00132544	0.0434156
ENSG00000175093.4	SPSB4	2.94861	4.42945	0.00132562	0.0434156
ENSG00000170153.5	RNF150	-2.19965	5.17577	0.00137687	0.0449921
ENSG00000091428.13	RAPGEF4	-2.63618	3.7223	0.00140979	0.0458839
ENSG00000139219.13	COL2A1	6.68004	1.59056	0.0014105	0.0458839
ENSG00000120690.9	ELF1	-2.25916	3.08813	0.00141904	0.0460582
ENSG00000122584.8	NXPH1	4.2506	1.53361	0.00142821	0.0462524
ENSG00000173281.4	PPP1R3B	-2.67725	4.45971	0.00143541	0.0463818
ENSG00000168140.4	VASN	-3.11464	3.65717	0.00144849	0.0467001
ENSG00000241956.5	CTC-340A15.2	4.58914	-0.43591	0.00146101	0.0469032
ENSG00000198821.6	CD247	4.84242	0.358155	0.00146316	0.0469032
ENSG00000136158.6	SPRY2	-2.79158	5.28584	0.00146451	0.0469032
ENSG00000069020.14	MAST4	-2.32833	3.20282	0.00147326	0.0469865
ENSG00000130600.11	H19	-4.69569	6.27976	0.0014736	0.0469865
ENSG00000170581.9	STAT2	-2.3192	4.55738	0.00147871	0.0470457
ENSG00000125826.15	RBCK1	-2.25489	4.30864	0.00150227	0.0476258
ENSG00000187135.7	VSTM2B	8.8062	0.726988	0.00150352	0.0476258
ENSG00000039537.9	C6	-4.54	1.38809	0.00151796	0.0479781
ENSG00000181690.3	PLAG1	6.07795	0.190991	0.00154258	0.0486502
