# Supplementary material for: The long noncoding RNA lncNB1 promotes tumorigenesis by interacting with ribosomal protein RPL35
Source: Nat Commun. 2019 Nov 5;10:5026. doi: 10.1038/s41467-019-12971-3 (PMC6831662; doi:10.1038/s41467-019-12971-3)
Supplement: Supplementary file 5 — Source Data [file 41467_2019_12971_MOESM5_ESM.xls]

## Sheet: Figure 1
Figure 1c					Figure 1d										Figure 1e							Figure 1f
Data1:	lncNB1 RNA expression in human tumor tissues of various				Data1:	lncNB1 RNA expression in a range of neuroblastoma cell lines									Data1:	Maris - 41 - FPKM - rsg001 RNA sequencing dataset from 39 human neuroblastoma cell lines (http://r2.amc.nl)						Data1:	Correlation study between lncNB1 expression and MYCN gene amplification status
	organ origins in The Cancer Genome Atlas (TCGA) cohort							MYCN-amplified				MYCN non-amplified				lncNB1	N-Myc						MYCN non-amplified	MYCN-amplified
	gene_level_tpm	cancer_type				BE(2)-C	Kelly	IMR32	CHP134	SK-N-DZ	SHEP	SK-N-AS	SY5Y			0.615416	3.29425			lncNB1 vs. N-Myc		lncNB1 RNA expression (log2)	0.615416	3.27143		Table Analyzed	un-paired student's t test
	0	ACC			lncNB1 RNA	0.004451	0.008157	0.006163	0.006735	0.008868	3.67417e-06	2.43854e-06	5.0454e-06			0.168642	2.62831		Pearson r				0.168642	0.0426443
	0.178	ACC			/actin mRNA	0.00405861	0.00882431	0.00453856	0.00829381	0.0145005	1.20134e-05	4.57008e-06	4.4328e-06			0.0717627	2.03703		r	0.5032			0.0717627	2.57676		Column B	MYCN-amplified
	0	ACC				0.006247	0.015814	0.010333	0.008338	0.009847	6e-06	8.18e-06	1.68e-05			1.43616	1.91495		95% confidence interval	0.2231 to 0.7065			1.43616	2.83935		vs.	vs.
	0	ACC														0.0867838	1.47145		R squared	0.2532			0.0867838	2.13389		Column A	MYCN non-amplified
	0	ACC														2.94035	0.650765						2.94035	0.703101
	0.068	ACC														0.15056	3.1784		P value				0.15056	1.10232		Unpaired t test
	0.018	ACC														2.57555	5.04308		P (two-tailed)	0.0011			2.57555	3.15267		P value	0.0013
	0	ACC														0	1.29337		P value summary	**			0	1.21909		P value summary	**
	0	ACC														0.0129262	0.0648829		Significant? (alpha = 0.05)	Yes			0.0129262	3.26213		Significantly different (P < 0.05)?	Yes
	0.027	ACC														1.72944	4.25965						1.72944	1.2345		One- or two-tailed P value?	Two-tailed
	0	ACC														0.0538064	2.5758						0.0538064	0.0496308		t, df	t=3.469 df=37
	0	ACC														3.27143	8.50089		Linear regression	MYCN				1.96162
	0.28800000000000003	ACC														0.0426443	8.74557							2.98495
	0	ACC														2.57676	9.10004		Best-fit values ± SE					0.107018
	0	ACC														2.83935	8.46844		Slope	1.157 ± 0.3266				2.74093
	0	ACC														2.13389	8.0411		Y-intercept	4.398 ± 0.7185				3.21614
	0	ACC														0.703101	7.03946		X-intercept	-3.803				3.24001
	0.022	ACC														1.10232	6.71227		1/slope	0.8646				2.60407
	0	ACC														3.15267	9.63491							2.85778
	0.014	ACC														1.21909	6.67553		95% Confidence Intervals					2.37934
	0	ACC														3.26213	8.23892		Slope	0.4949 to 1.818				2.81906
	0	ACC														1.2345	8.90922		Y-intercept	2.943 to 5.854				0.0468403
	0.074	ACC														0.0496308	8.18178		X-intercept	-11.35 to -1.686				2.68145
	0	ACC														1.96162	7.26479							3.40013
	0	ACC														2.98495	9.33512		Goodness of Fit					3.51803
	0	ACC														0.107018	9.62036		R square	0.2532				3.45299
	0	ACC														2.74093	8.09967		Sy.x	2.636
	0	ACC														3.21614	8.63109
	0	ACC														3.24001	6.78059		Is slope significantly non-zero?
	0	ACC														2.60407	8.13787		F	12.54
	0	ACC														2.85778	9.45335		DFn, DFd	1, 37
	0	ACC														2.37934	5.39842		P value	0.0011
	0	ACC														2.81906	7.7079		Deviation from zero?	Significant
	0	ACC														0.0468403	9.44338
	0	ACC														2.68145	9.02667		Equation	Y = 1.157*X + 4.398
	0.122	ACC														3.40013	8.00693
	0.041	ACC														3.51803	8.24231
	0.015	ACC														3.45299	10.041
	0	ACC
	0.04	ACC
	0.036	ACC
	0.045	ACC
	0	ACC
	0	ACC
	0	ACC
	0.43200000000000005	ACC
	0	ACC
	0.254	ACC
	0.018	ACC
	0.025	ACC
	0.037	ACC
	0	ACC
	0.012	ACC
	0.019	ACC
	0	ACC
	0	ACC
	0	ACC
	0.028	ACC
	0	ACC
	0	ACC
	0	ACC
	0.054	ACC
	0	ACC
	0	ACC
	0.033	ACC
	0	ACC
	0	ACC
	0.19	ACC
	0.017	ACC
	0.014	ACC
	0.091	ACC
	0	ACC
	0	ACC
	0.017	ACC
	0	ACC
	0.141	ACC
	0	ACC
	0	ACC
	0.014	ACC
	0	BLCA
	0	BLCA
	0	BLCA
	0	BLCA
	0	BLCA
	0	BLCA
	0	BLCA
	0	BLCA
	0	BLCA
	0	BLCA
	0	BLCA
	0	BLCA
	0	BLCA
	0	BLCA
	0	BLCA
	0	BLCA
	0	BLCA
	0	BLCA
	0	BLCA
	0	BLCA
	0	BLCA
	0	BLCA
	0	BLCA
	0	BLCA
	0	BLCA
	0	BLCA
	0	BLCA
	0	BLCA
	0	BLCA
	0	BLCA
	0	BLCA
	0	BLCA
	0	BLCA
	0	BLCA
	0	BLCA
	0	BLCA
	0	BLCA
	0	BLCA
	0	BLCA
	0	BLCA
	0	BLCA
	0	BLCA
	0	BLCA
	0	BLCA
	0	BLCA
	0	BLCA
	0	BLCA
	0	BLCA
	0	BLCA
	0	BLCA
	0	BLCA
	0	BLCA
	0	BLCA
	0	BLCA
	0	BLCA
	0	BLCA
	0	BLCA
	0	BLCA
	0	BLCA
	0	BLCA
	0	BLCA
	0	BLCA
	0	BLCA
	0	BLCA
	0	BLCA
	0	BLCA
	0	BLCA
	0	BLCA
	0	BLCA
	0	BLCA
	0	BLCA
	0	BLCA
	0	BLCA
	0	BLCA
	0	BLCA
	0	BLCA
	0	BLCA
	0	BLCA
	0	BLCA
	0	BLCA
	0	BLCA
	0	BLCA
	0	BLCA
	0	BLCA
	0	BLCA
	0	BLCA
	0	BLCA
	0	BLCA
	0	BLCA
	0	BLCA
	0	BLCA
	0	BLCA
	0	BLCA
	0	BLCA
	0	BLCA
	0	BLCA
	0	BLCA
	0	BLCA
	0	BLCA
	0	BLCA
	0	BLCA
	0	BLCA
	0	BLCA
	0	BLCA
	0	BLCA
	0	BLCA
	0	BLCA
	0	BLCA
	0	BLCA
	0	BLCA
	0	BLCA
	0	BLCA
	0	BLCA
	0	BLCA
	0	BLCA
	0	BLCA
	0	BLCA
	0	BLCA
	0	BLCA
	0	BLCA
	0	BLCA
	0	BLCA
	0	BLCA
	0	BLCA
	0	BLCA
	0	BLCA
	0.026	BLCA
	0.001	BLCA
	0	BLCA
	0	BLCA
	0	BLCA
	0	BLCA
	0	BLCA
	0	BLCA
	0	BLCA
	0	BLCA
	0	BLCA
	0	BLCA
	0	BLCA
	0	BLCA
	0	BLCA
	0	BLCA
	0	BLCA
	0	BLCA
	0	BLCA
	0	BLCA
	0	BLCA
	0	BLCA
	0	BLCA
	0	BLCA
	0	BLCA
	0	BLCA
	0	BLCA
	0	BLCA
	0	BLCA
	0	BLCA
	0	BLCA
	0	BLCA
	0	BLCA
	0	BLCA
	0	BLCA
	0	BLCA
	0	BLCA
	0	BLCA
	0	BLCA
	0	BLCA
	0	BLCA
	0	BLCA
	0	BLCA
	0	BLCA
	0	BLCA
	0	BLCA
	0	BLCA
	0.038	BLCA
	0	BLCA
	0	BLCA
	0	BLCA
	0	BLCA
	0	BLCA
	0	BLCA
	0	BLCA
	0	BLCA
	0	BLCA
	0	BLCA
	0	BLCA
	0	BLCA
	0	BLCA
	0	BLCA
	0	BLCA
	0	BLCA
	0	BLCA
	0	BLCA
	0	BLCA
	0	BLCA
	0	BLCA
	0	BLCA
	0	BLCA
	0	BLCA
	0	BLCA
	0	BLCA
	0	BLCA
	0	BLCA
	0	BLCA
	0	BLCA
	0	BLCA
	0	BLCA
	0	BLCA
	0	BLCA
	0	BLCA
	0	BLCA
	0	BLCA
	0	BLCA
	0	BLCA
	0	BLCA
	0	BLCA
	0	BLCA
	0	BLCA
	0	BLCA
	0	BLCA
	0	BLCA
	0	BLCA
	0	BLCA
	0	BLCA
	0	BLCA
	0	BLCA
	0	BLCA
	0	BLCA
	0.011	BLCA
	0	BLCA
	0	BLCA
	0	BLCA
	0	BLCA
	0.012	BLCA
	0	BLCA
	0	BLCA
	0	BLCA
	0	BLCA
	0	BLCA
	0	BLCA
	0	BLCA
	0	BLCA
	0	BLCA
	0	BLCA
	0	BLCA
	0	BLCA
	0	BLCA
	0	BLCA
	0	BLCA
	0	BLCA
	0	BLCA
	0	BLCA
	0	BLCA
	0	BLCA
	0	BLCA
	0	BLCA
	0	BLCA
	0	BLCA
	0	BLCA
	0	BLCA
	0	BLCA
	0	BLCA
	0	BLCA
	0	BLCA
	0	BLCA
	0	BLCA
	0	BLCA
	0	BLCA
	0	BLCA
	0	BLCA
	0	BLCA
	0	BLCA
	0	BLCA
	0	BLCA
	0	BLCA
	0	BLCA
	0	BLCA
	0	BLCA
	0	BLCA
	0	BLCA
	0	BLCA
	0	BLCA
	0	BLCA
	0	BLCA
	0	BLCA
	0	BLCA
	0	BLCA
	0	BLCA
	0	BLCA
	0	BLCA
	0	BLCA
	0	BLCA
	0.003	BLCA
	0	BLCA
	0	BLCA
	0	BLCA
	0	BLCA
	0	BLCA
	0	BLCA
	0	BLCA
	0	BLCA
	0	BLCA
	0	BLCA
	0	BLCA
	0	BLCA
	0	BLCA
	0	BLCA
	0	BLCA
	0	BLCA
	0	BLCA
	0	BLCA
	0	BLCA
	0	BLCA
	0	BLCA
	0	BLCA
	0	BLCA
	0	BLCA
	0	BLCA
	0	BLCA
	0	BLCA
	0	BLCA
	0	BLCA
	0	BLCA
	0	BLCA
	0	BLCA
	0	BLCA
	0	BLCA
	0	BLCA
	0	BLCA
	0	BLCA
	0	BLCA
	0	BLCA
	0	BLCA
	0	BLCA
	0	BLCA
	0	BLCA
	0	BLCA
	0	BLCA
	0	BLCA
	0	BLCA
	0	BLCA
	0	BLCA
	0	BLCA
	0	BLCA
	0	BLCA
	0	BLCA
	0	BLCA
	0	BLCA
	0.018	BLCA
	0	BLCA
	0	BLCA
	0.005	BLCA
	0	BLCA
	0	BLCA
	0	BLCA
	0	BLCA
	0	BLCA
	0	BLCA
	0	BLCA
	0	BLCA
	0.003	BLCA
	0	BLCA
	0	BLCA
	0	BLCA
	0	BLCA
	0	BLCA
	0	BLCA
	0	BLCA
	0.036	BLCA
	0	BLCA
	0.024	BLCA
	0	BLCA
	0	BLCA
	0	BLCA
	0	BLCA
	0	BLCA
	0	BLCA
	0	BLCA
	0	BLCA
	0	BLCA
	0	BLCA
	0	BLCA
	0	BLCA
	0	BLCA
	0	BLCA
	0	BLCA
	0	BLCA
	0	BLCA
	0	BLCA
	0	BLCA
	0	BLCA
	0	BLCA
	0	BLCA
	0	BLCA
	0	BLCA
	0	BLCA
	0	BLCA
	0	BLCA
	0	BLCA
	0.005	BLCA
	0	BLCA
	0	BLCA
	0	BLCA
	0	BLCA
	0	BLCA
	0	BLCA
	0	BLCA
	0	BLCA
	0	BLCA
	0	BLCA
	0	BLCA
	0	BLCA
	0	BLCA
	0	BLCA
	0	BLCA
	0	BLCA
	0	BLCA
	0	BLCA
	0	BLCA
	0	BLCA
	0	BLCA
	0	BLCA
	0	BLCA
	0.349	BLCA
	0	BLCA
	0.029	BLCA
	0	BLCA
	0.029	BLCA
	0	BLCA
	0.018	BLCA
	0	BLCA
	0.048	BLCA
	0.038	BLCA
	0	BLCA
	0	BLCA
	0	BLCA
	0	BLCA
	0	BLCA
	0	BLCA
	0	BLCA
	0	BLCA
	0	BLCA
	0	BLCA
	0.025	BLCA
	0.066	BLCA
	0.034	BLCA
	0.037	BLCA
	0.017	BLCA
	0	BLCA
	1.2774e+16	BLCA
	0.037	BLCA
	0	BLCA
	0.016	BLCA
	0	BLCA
	0	BLCA
	0.047	BLCA
	0	BLCA
	0	BLCA
	0.014	BLCA
	0.021	BLCA
	0.017	BLCA
	0.026	BLCA
	0.052	BLCA
	0.03	BLCA
	0.865	BLCA
	0.036	BLCA
	0.006	BLCA
	0.014	BLCA
	0	BLCA
	3.663e+16	BLCA
	0.183	BLCA
	0	BLCA
	0	BLCA
	0	BLCA
	0.055	BLCA
	0	BLCA
	0	BLCA
	0.027	BLCA
	0.028	BLCA
	0	BLCA
	0	BLCA
	0	BLCA
	0	BLCA
	0	BLCA
	0	BLCA
	0	BLCA
	0	BLCA
	0	BLCA
	3.949e+16	BLCA
	0	BLCA
	0.482	BLCA
	0.051	BLCA
	0	BLCA
	0	BLCA
	0	BLCA
	0	BLCA
	0.094	BLCA
	0.485	BLCA
	0	BLCA
	0	BLCA
	0	BLCA
	0	BLCA
	0	BLCA
	0	BLCA
	0.025	BLCA
	0	BLCA
	0	BLCA
	0	BLCA
	0	BLCA
	0	BLCA
	0.043	BLCA
	0	BLCA
	0.02	BLCA
	0.481	BLCA
	0.047	BLCA
	0	BLCA
	0	BLCA
	0	BLCA
	0	BLCA
	0.014	BLCA
	0	BLCA
	0	BLCA
	0	BLCA
	0	BLCA
	0.063	BLCA
	0	BLCA
	0	BLCA
	0	BLCA
	0	BLCA
	0	BLCA
	0.01	BLCA
	0	BLCA
	0.042	BLCA
	0	BLCA
	0	BLCA
	0.382	BLCA
	0	BLCA
	0	BLCA
	0.23700000000000002	BLCA
	0	BLCA
	0.015	BLCA
	0	BLCA
	0.052	BLCA
	0	BLCA
	0.018	BLCA
	0	BLCA
	0.067	BLCA
	0	BLCA
	0.015	BLCA
	0	BLCA
	0	BLCA
	0	BLCA
	0	BLCA
	0.012	BLCA
	0	BLCA
	0	BLCA
	0.033	BLCA
	0.016	BLCA
	0	BLCA
	1839	BLCA
	0	BLCA
	0	BLCA
	0	BLCA
	0.032	BLCA
	0.107	BLCA
	0	BLCA
	0	BLCA
	0	BLCA
	0.029	BLCA
	3828	BLCA
	0	BLCA
	0.049	BLCA
	0	BLCA
	0	BLCA
	0.034	BLCA
	0	BLCA
	0.048	BLCA
	0	BLCA
	0	BLCA
	0.032	BLCA
	0.11699999999999999	BLCA
	0	BLCA
	0	BLCA
	0	BLCA
	0	BLCA
	0.033	BLCA
	0	BLCA
	0.072	BLCA
	0	BLCA
	0	BLCA
	0	BLCA
	0	BLCA
	0	BLCA
	0.028	BLCA
	1024	BLCA
	0	BLCA
	0.016	BLCA
	0.021	BLCA
	0	BLCA
	0.238	BLCA
	0	BLCA
	0	BLCA
	0	BLCA
	0	BLCA
	0	BLCA
	0.021	BLCA
	0	BLCA
	0.03	BLCA
	0.063	BLCA
	0	BLCA
	0.024	BLCA
	0	BLCA
	0	BLCA
	0	BLCA
	0.034	BLCA
	0	BLCA
	0	BLCA
	0.026	BLCA
	0	BLCA
	0	BLCA
	0	BLCA
	0	BLCA
	0.018	BLCA
	0.066	BLCA
	0.034	BLCA
	0.229	BLCA
	0.022	BLCA
	0	BLCA
	0.134	BLCA
	0.02	BLCA
	0	BLCA
	0	BLCA
	0.018	BLCA
	0	BLCA
	0.43	BLCA
	1417	BLCA
	0	BLCA
	0.491	BLCA
	0.02	BLCA
	0	BLCA
	0	BLCA
	0	BLCA
	0	BLCA
	1.743e+16	BLCA
	0.9039999999999999	BLCA
	0.02	BLCA
	0.093	BLCA
	0	BLCA
	0	BLCA
	0	BLCA
	0	BLCA
	0	BLCA
	0	BLCA
	0	BLCA
	0	BLCA
	0	BLCA
	0.163	BLCA
	0	BLCA
	0	BLCA
	0.037	BLCA
	0	BLCA
	0.046	BLCA
	2255	BLCA
	0	BLCA
	0.072	BLCA
	0.018	BLCA
	0	BLCA
	0	BLCA
	0	BLCA
	0	BLCA
	0	BLCA
	0.06	BLCA
	0	BLCA
	0	BLCA
	6.365e+15	BLCA
	0.043	BLCA
	0.018	BLCA
	0	BLCA
	0	BLCA
	0.028	BLCA
	0	BLCA
	0	BLCA
	0.026	BLCA
	0	BLCA
	0	BLCA
	0	BLCA
	0	BLCA
	0	BLCA
	0.032	BLCA
	0	BLCA
	0.026	BLCA
	0.035	BLCA
	0.036	BLCA
	0	BLCA
	0	BLCA
	0	BLCA
	0	BLCA
	0.63	BLCA
	0	BLCA
	0	BLCA
	0.028	BLCA
	0.022	BLCA
	0	BLCA
	0	BLCA
	0	BLCA
	0	BLCA
	0	BLCA
	0	BLCA
	0	BLCA
	0	BLCA
	0	BLCA
	0.018	BLCA
	0	BLCA
	0.024	BLCA
	0	BLCA
	0.178	BLCA
	0	BLCA
	0	BLCA
	0	BLCA
	0	BLCA
	0	BLCA
	0.02	BLCA
	0	BLCA
	0	BLCA
	0.044	BLCA
	0.147	BLCA
	0	BLCA
	0	BLCA
	0.05	BLCA
	0	BLCA
	0	BLCA
	0	BLCA
	0	BLCA
	0	BLCA
	0	BLCA
	0	BLCA
	0	BLCA
	0.037	BLCA
	0	BLCA
	0	BLCA
	0	BLCA
	0	BLCA
	0	BLCA
	0	BLCA
	0.02	BLCA
	0.179	BLCA
	0	BLCA
	0	BLCA
	0	BLCA
	0	BLCA
	0	BLCA
	0	BLCA
	0	BLCA
	0	BLCA
	0	BLCA
	0	BLCA
	0	BLCA
	0.101	BLCA
	0.127	BLCA
	0.018	BLCA
	0	BLCA
	0	BLCA
	0.03	BLCA
	0.032	BLCA
	0.035	BLCA
	0	BLCA
	0.032	BLCA
	0	BLCA
	0.032	BLCA
	0	BLCA
	0	BLCA
	0	BLCA
	0	BLCA
	0	BLCA
	0	BLCA
	0.049	BLCA
	0	BLCA
	0	BLCA
	0.141	BLCA
	0	BLCA
	0.028	BLCA
	0	BLCA
	0.007	BLCA
	0	BLCA
	0	BLCA
	0	BLCA
	0	BLCA
	0.045	BLCA
	0	BLCA
	0	BLCA
	10664	BLCA
	0	BLCA
	0	BLCA
	0.019	BLCA
	0.83	BLCA
	0	BLCA
	0	BLCA
	0	BLCA
	0	BLCA
	0	BLCA
	0	BLCA
	12977	BLCA
	0	BLCA
	0	BLCA
	0	BLCA
	0	BLCA
	0	BLCA
	0	BLCA
	0	BLCA
	0	BLCA
	0	BLCA
	0	BLCA
	0	BLCA
	0.013	BLCA
	0.015	BLCA
	0	BLCA
	0	BLCA
	0	BLCA
	0.048	BLCA
	0.017	BLCA
	0	BLCA
	0	BLCA
	1174	BLCA
	0.078	BLCA
	0.019	BLCA
	0.103	BLCA
	0	BLCA
	0.027	BLCA
	0	BLCA
	0	BRCA
	0	BRCA
	0	BRCA
	0	BRCA
	0	BRCA
	0	BRCA
	0.059	BRCA
	0	BRCA
	0.047	BRCA
	0	BRCA
	0	BRCA
	0.065	BRCA
	0	BRCA
	0	BRCA
	0	BRCA
	0	BRCA
	0	BRCA
	0	BRCA
	0	BRCA
	0	BRCA
	0	BRCA
	0	BRCA
	0	BRCA
	0	BRCA
	0	BRCA
	0	BRCA
	0	BRCA
	0	BRCA
	0	BRCA
	0.046	BRCA
	0	BRCA
	0	BRCA
	0.03	BRCA
	0	BRCA
	0.022	BRCA
	0	BRCA
	0	BRCA
	0	BRCA
	0	BRCA
	0.025	BRCA
	0	BRCA
	0	BRCA
	0	BRCA
	0.026	BRCA
	0	BRCA
	0	BRCA
	0	BRCA
	0	BRCA
	0	BRCA
	0	BRCA
	0	BRCA
	0.044	BRCA
	0	BRCA
	0	BRCA
	0.036	BRCA
	0	BRCA
	0	BRCA
	0	BRCA
	0.013	BRCA
	0.091	BRCA
	0	BRCA
	0	BRCA
	0	BRCA
	0.018	BRCA
	0	BRCA
	0	BRCA
	0.06	BRCA
	0	BRCA
	0	BRCA
	0	BRCA
	0	BRCA
	0	BRCA
	0	BRCA
	0	BRCA
	0	BRCA
	0	BRCA
	0.013	BRCA
	0	BRCA
	0	BRCA
	0.1	BRCA
	0.02	BRCA
	0.021	BRCA
	0	BRCA
	0	BRCA
	0	BRCA
	0	BRCA
	0	BRCA
	0	BRCA
	0	BRCA
	0	BRCA
	0	BRCA
	0.019	BRCA
	0	BRCA
	0	BRCA
	0	BRCA
	0.019	BRCA
	0	BRCA
	0	BRCA
	0	BRCA
	0	BRCA
	0	BRCA
	0	BRCA
	0	BRCA
	0.058	BRCA
	0	BRCA
	0	BRCA
	0	BRCA
	0.051	BRCA
	0	BRCA
	0	BRCA
	0.129	BRCA
	0	BRCA
	0	BRCA
	0.026	BRCA
	0	BRCA
	0.021	BRCA
	0.015	BRCA
	0	BRCA
	0	BRCA
	0	BRCA
	0	BRCA
	0	BRCA
	0	BRCA
	0.02	BRCA
	0	BRCA
	0	BRCA
	0	BRCA
	0.774	BRCA
	0	BRCA
	0.014	BRCA
	0.031	BRCA
	0.01	BRCA
	0	BRCA
	0.008	BRCA
	0	BRCA
	0	BRCA
	0	BRCA
	0	BRCA
	0	BRCA
	0	BRCA
	0	BRCA
	0	BRCA
	0	BRCA
	0	BRCA
	0	BRCA
	0.507	BRCA
	0	BRCA
	0	BRCA
	0.134	BRCA
	0	BRCA
	0.043	BRCA
	0	BRCA
	0	BRCA
	0	BRCA
	0	BRCA
	0	BRCA
	0.021	BRCA
	0	BRCA
	0	BRCA
	0	BRCA
	0	BRCA
	0	BRCA
	0	BRCA
	0	BRCA
	0	BRCA
	0	BRCA
	0	BRCA
	0	BRCA
	0	BRCA
	0.085	BRCA
	0	BRCA
	0.036	BRCA
	0	BRCA
	0	BRCA
	0.017	BRCA
	0.017	BRCA
	0.017	BRCA
	0	BRCA
	0	BRCA
	0	BRCA
	0	BRCA
	0	BRCA
	0	BRCA
	0	BRCA
	0.083	BRCA
	0	BRCA
	0	BRCA
	0.017	BRCA
	0	BRCA
	0.033	BRCA
	0	BRCA
	0	BRCA
	0	BRCA
	0.01	BRCA
	0.023	BRCA
	0	BRCA
	0.102	BRCA
	0.027	BRCA
	0.033	BRCA
	0	BRCA
	0	BRCA
	0.048	BRCA
	0	BRCA
	0	BRCA
	0	BRCA
	0	BRCA
	0	BRCA
	0	BRCA
	0	BRCA
	0	BRCA
	0.042	BRCA
	0	BRCA
	0	BRCA
	0.034	BRCA
	0.013	BRCA
	0	BRCA
	0	BRCA
	0	BRCA
	0	BRCA
	0	BRCA
	0	BRCA
	0	BRCA
	0.014	BRCA
	0.017	BRCA
	0	BRCA
	0.055	BRCA
	0.188	BRCA
	0	BRCA
	0	BRCA
	0.02	BRCA
	0	BRCA
	0	BRCA
	0	BRCA
	0.025	BRCA
	0	BRCA
	0	BRCA
	0	BRCA
	0	BRCA
	0	BRCA
	0	BRCA
	0	BRCA
	0.015	BRCA
	0	BRCA
	0	BRCA
	0.017	BRCA
	0	BRCA
	0.023	BRCA
	0	BRCA
	0	BRCA
	0	BRCA
	0.024	BRCA
	0	BRCA
	0	BRCA
	0	BRCA
	0	BRCA
	0.022	BRCA
	0	BRCA
	0.019	BRCA
	0	BRCA
	0	BRCA
	0.021	BRCA
	0.02	BRCA
	0.013	BRCA
	0	BRCA
	0	BRCA
	0	BRCA
	0.997	BRCA
	0.047	BRCA
	0.021	BRCA
	0	BRCA
	0	BRCA
	0	BRCA
	0	BRCA
	0.021	BRCA
	0.014	BRCA
	0	BRCA
	0	BRCA
	0	BRCA
	0	BRCA
	0	BRCA
	0	BRCA
	0	BRCA
	0.016	BRCA
	0	BRCA
	0	BRCA
	0	BRCA
	0	BRCA
	0	BRCA
	0	BRCA
	0	BRCA
	0	BRCA
	0.024	BRCA
	0	BRCA
	0	BRCA
	0	BRCA
	0	BRCA
	0.029	BRCA
	0.029	BRCA
	0.021	BRCA
	0.012	BRCA
	0	BRCA
	0.019	BRCA
	0.025	BRCA
	0.022	BRCA
	0	BRCA
	0	BRCA
	0.044	BRCA
	0	BRCA
	0.021	BRCA
	0	BRCA
	0	BRCA
	0	BRCA
	0	BRCA
	0	BRCA
	0.035	BRCA
	0	BRCA
	0	BRCA
	0	BRCA
	0	BRCA
	0.046	BRCA
	0.026	BRCA
	0	BRCA
	0	BRCA
	0.012	BRCA
	0	BRCA
	0	BRCA
	0	BRCA
	0	BRCA
	0	BRCA
	0	BRCA
	0	BRCA
	0.012	BRCA
	0	BRCA
	0	BRCA
	1327	BRCA
	0.028	BRCA
	0	BRCA
	0.017	BRCA
	0	BRCA
	0	BRCA
	0	BRCA
	0	BRCA
	0	BRCA
	0.021	BRCA
	0	BRCA
	0.016	BRCA
	0.036	BRCA
	0.014	BRCA
	0	BRCA
	0	BRCA
	0.018	BRCA
	0	BRCA
	0	BRCA
	0	BRCA
	0	BRCA
	0	BRCA
	0	BRCA
	0.029	BRCA
	0	BRCA
	0	BRCA
	0.136	BRCA
	0	BRCA
	0	BRCA
	0	BRCA
	0	BRCA
	0	BRCA
	0	BRCA
	0	BRCA
	0	BRCA
	0.021	BRCA
	0.019	BRCA
	0	BRCA
	0	BRCA
	0	BRCA
	0	BRCA
	0	BRCA
	0	BRCA
	0	BRCA
	0	BRCA
	0	BRCA
	0.013	BRCA
	0.036	BRCA
	0	BRCA
	0.019	BRCA
	0	BRCA
	0	BRCA
	0	BRCA
	0	BRCA
	0.04	BRCA
	0	BRCA
	0	BRCA
	0.042	BRCA
	0.019	BRCA
	0	BRCA
	0	BRCA
	0	BRCA
	0	BRCA
	0.021	BRCA
	0	BRCA
	0.03	BRCA
	0	BRCA
	0	BRCA
	0	BRCA
	0	BRCA
	0.026	BRCA
	0	BRCA
	0	BRCA
	0.055	BRCA
	0.017	BRCA
	0.03	BRCA
	0	BRCA
	0.076	BRCA
	0	BRCA
	0.023	BRCA
	0.027	BRCA
	0.016	BRCA
	0	BRCA
	0	BRCA
	0	BRCA
	0	BRCA
	0	BRCA
	0.05	BRCA
	0	BRCA
	0	BRCA
	0	BRCA
	0.018	BRCA
	0	BRCA
	0.025	BRCA
	0	BRCA
	0	BRCA
	0	BRCA
	0	BRCA
	0	BRCA
	0	BRCA
	0	BRCA
	0.058	BRCA
	0	BRCA
	0	BRCA
	0.028	BRCA
	0	BRCA
	0.02	BRCA
	0.046	BRCA
	0	BRCA
	0.014	BRCA
	0	BRCA
	0	BRCA
	0	BRCA
	0	BRCA
	0	BRCA
	0	BRCA
	0	BRCA
	0.069	BRCA
	0.02	BRCA
	0	BRCA
	0	BRCA
	0	BRCA
	0	BRCA
	0	BRCA
	0	BRCA
	0	BRCA
	0	BRCA
	0	BRCA
	0.075	BRCA
	0	BRCA
	0	BRCA
	0	BRCA
	0	BRCA
	0	BRCA
	0	BRCA
	0	BRCA
	0	BRCA
	0	BRCA
	0.02	BRCA
	0.029	BRCA
	0	BRCA
	0	BRCA
	0	BRCA
	0	BRCA
	0	BRCA
	0	BRCA
	0	BRCA
	0.029	BRCA
	0.023	BRCA
	0	BRCA
	0	BRCA
	0	BRCA
	0	BRCA
	0.012	BRCA
	0	BRCA
	0.021	BRCA
	0	BRCA
	0	BRCA
	0.02	BRCA
	0	BRCA
	0	BRCA
	0.012	BRCA
	0.052	BRCA
	0.028	BRCA
	0	BRCA
	0	BRCA
	0	BRCA
	0.021	BRCA
	0.014	BRCA
	0	BRCA
	0	BRCA
	0.12	BRCA
	0	BRCA
	0.028	BRCA
	0.047	BRCA
	0	BRCA
	0.02	BRCA
	0.039	BRCA
	0	BRCA
	0	BRCA
	0	BRCA
	0	BRCA
	0	BRCA
	0	BRCA
	0.019	BRCA
	0	BRCA
	0	BRCA
	0	BRCA
	0	BRCA
	0	BRCA
	0	BRCA
	0.044	BRCA
	0	BRCA
	0	BRCA
	0	BRCA
	0.017	BRCA
	0	BRCA
	0	BRCA
	0.032	BRCA
	0	BRCA
	0	BRCA
	0	BRCA
	0.023	BRCA
	0.157	BRCA
	5063	BRCA
	0	BRCA
	0.03	BRCA
	0	BRCA
	0	BRCA
	0.022	BRCA
	0	BRCA
	0	BRCA
	0	BRCA
	0.049	BRCA
	0	BRCA
	0.037	BRCA
	0.021	BRCA
	0	BRCA
	0.013	BRCA
	0.095	BRCA
	0	BRCA
	0	BRCA
	0.032	BRCA
	0	BRCA
	0.016	BRCA
	0	BRCA
	0	BRCA
	0.027	BRCA
	0	BRCA
	0	BRCA
	0	BRCA
	0	BRCA
	0	BRCA
	0	BRCA
	0	BRCA
	0	BRCA
	0	BRCA
	0	BRCA
	0	BRCA
	0	BRCA
	0.024	BRCA
	0	BRCA
	0	BRCA
	0	BRCA
	0	BRCA
	0	BRCA
	0	BRCA
	0	BRCA
	0	BRCA
	0	BRCA
	0	BRCA
	0	BRCA
	0.039	BRCA
	0	BRCA
	0	BRCA
	0	BRCA
	0	BRCA
	0	BRCA
	0	BRCA
	0	BRCA
	0	BRCA
	0	BRCA
	0	BRCA
	0	BRCA
	0	BRCA
	0	BRCA
	0	BRCA
	0	BRCA
	0.012	BRCA
	0	BRCA
	0	BRCA
	0.10500000000000001	BRCA
	0	BRCA
	0	BRCA
	0	BRCA
	0.024	BRCA
	0.017	BRCA
	0.401	BRCA
	0	BRCA
	0.022	BRCA
	0.035	BRCA
	0	BRCA
	0	BRCA
	0	BRCA
	0	BRCA
	0	BRCA
	0.022	BRCA
	0	BRCA
	0	BRCA
	0.033	BRCA
	0	BRCA
	0	BRCA
	0	BRCA
	0.047	BRCA
	0	BRCA
	0	BRCA
	0	BRCA
	0	BRCA
	0	BRCA
	0	BRCA
	0	BRCA
	0.041	BRCA
	0	BRCA
	0	BRCA
	0.021	BRCA
	0	BRCA
	0.016	BRCA
	0	BRCA
	0	BRCA
	0	BRCA
	0	BRCA
	0	BRCA
	0	BRCA
	0.26	BRCA
	0	BRCA
	0	BRCA
	0	BRCA
	0	BRCA
	0	BRCA
	0	BRCA
	0	BRCA
	0	BRCA
	0	BRCA
	0	BRCA
	0.015	BRCA
	0	BRCA
	0.022	BRCA
	0.048	BRCA
	0	BRCA
	0	BRCA
	0	BRCA
	0	BRCA
	0	BRCA
	0.039	BRCA
	0.139	BRCA
	0	BRCA
	0	BRCA
	0.028	BRCA
	0	BRCA
	0	BRCA
	0.018	BRCA
	0	BRCA
	0.055	BRCA
	0	BRCA
	0.033	BRCA
	0.057	BRCA
	0	BRCA
	0	BRCA
	0	BRCA
	0	BRCA
	0	BRCA
	0	BRCA
	0.034	BRCA
	0	BRCA
	0	BRCA
	0	BRCA
	0	BRCA
	0	BRCA
	0	BRCA
	0	BRCA
	0	BRCA
	0	BRCA
	0.02	BRCA
	0	BRCA
	0	BRCA
	0	BRCA
	0	BRCA
	0	BRCA
	0.043	BRCA
	0.015	BRCA
	0	BRCA
	0	BRCA
	0	BRCA
	0.015	BRCA
	0	BRCA
	0	BRCA
	0	BRCA
	0	BRCA
	0.032	BRCA
	0	BRCA
	0	BRCA
	0	BRCA
	0	BRCA
	0	BRCA
	0	BRCA
	0.048	BRCA
	0.101	BRCA
	0	BRCA
	0	BRCA
	0.021	BRCA
	0	BRCA
	0	BRCA
	0.055	BRCA
	0	BRCA
	0.019	BRCA
	0	BRCA
	0.02	BRCA
	0	BRCA
	0	BRCA
	0.018	BRCA
	0	BRCA
	0	BRCA
	0	BRCA
	0	BRCA
	0	BRCA
	0.016	BRCA
	0	BRCA
	0.018	BRCA
	0	BRCA
	0.02	BRCA
	0.011	BRCA
	0	BRCA
	0.054	BRCA
	0.033	BRCA
	0.028	BRCA
	0.068	BRCA
	0	BRCA
	0	BRCA
	0	BRCA
	0.5660000000000001	BRCA
	0.099	BRCA
	0.016	BRCA
	0	BRCA
	0	BRCA
	0	BRCA
	0.014	BRCA
	0.012	BRCA
	0	BRCA
	0	BRCA
	0	BRCA
	0	BRCA
	0	BRCA
	0	BRCA
	0	BRCA
	0	BRCA
	0	BRCA
	0.185	BRCA
	0	BRCA
	0.013	BRCA
	0	BRCA
	0	BRCA
	0.051	BRCA
	0	BRCA
	0	BRCA
	0	BRCA
	0.018	BRCA
	0.036	BRCA
	0.041	BRCA
	0	BRCA
	0	BRCA
	0	BRCA
	0	BRCA
	0	BRCA
	0	BRCA
	0	BRCA
	0.082	BRCA
	0	BRCA
	0	BRCA
	0	BRCA
	0	BRCA
	0	BRCA
	0	BRCA
	0	BRCA
	0	BRCA
	0	BRCA
	0	BRCA
	0.026	BRCA
	0.041	BRCA
	0.111	BRCA
	0.014	BRCA
	0	BRCA
	0	BRCA
	0	BRCA
	0	BRCA
	0	BRCA
	0	BRCA
	0	BRCA
	0	BRCA
	0	BRCA
	0	BRCA
	0	BRCA
	0	BRCA
	0	BRCA
	0	BRCA
	0	BRCA
	0	BRCA
	0.033	BRCA
	0	BRCA
	0	BRCA
	0.266	BRCA
	0	BRCA
	0	BRCA
	0	BRCA
	0.02	BRCA
	0	BRCA
	0	BRCA
	0.027	BRCA
	0	BRCA
	0	BRCA
	0	BRCA
	0	BRCA
	0.036	BRCA
	0	BRCA
	0	BRCA
	0	BRCA
	0	BRCA
	0	BRCA
	0	BRCA
	0	BRCA
	0	BRCA
	0	BRCA
	0	BRCA
	0	BRCA
	0	BRCA
	0	BRCA
	0.046	BRCA
	0.123	BRCA
	0	BRCA
	0.025	BRCA
	0	BRCA
	0	BRCA
	0	BRCA
	0.025	BRCA
	0.033	BRCA
	0	BRCA
	0	BRCA
	0	BRCA
	0.026	BRCA
	0.019	BRCA
	0	BRCA
	0	BRCA
	0	BRCA
	0.022	BRCA
	0.03	BRCA
	0.022	BRCA
	0	BRCA
	0	BRCA
	0	BRCA
	0.024	BRCA
	0	BRCA
	0	BRCA
	0	BRCA
	0.024	BRCA
	0	BRCA
	0	BRCA
	0	BRCA
	0	BRCA
	0	BRCA
	0	BRCA
	0	BRCA
	0.023	BRCA
	0	BRCA
	0	BRCA
	0	BRCA
	0.014	BRCA
	0	BRCA
	0.016	BRCA
	0	BRCA
	0	BRCA
	0	BRCA
	0	BRCA
	0	BRCA
	0	BRCA
	0.033	BRCA
	0	BRCA
	0	BRCA
	0	BRCA
	0	BRCA
	0	BRCA
	0.024	BRCA
	0	BRCA
	0	BRCA
	0	BRCA
	0	BRCA
	0.018	BRCA
	0	BRCA
	0	BRCA
	0	BRCA
	0	BRCA
	0	BRCA
	0	BRCA
	0.011	BRCA
	0.048	BRCA
	0	BRCA
	0	BRCA
	0	BRCA
	0.015	BRCA
	0.013	BRCA
	0	BRCA
	0	BRCA
	0	BRCA
	0	BRCA
	0	BRCA
	0	BRCA
	0	BRCA
	0	BRCA
	0	BRCA
	0	BRCA
	0	BRCA
	0	BRCA
	0	BRCA
	0	BRCA
	0	BRCA
	0	BRCA
	0	BRCA
	0.076	BRCA
	0	BRCA
	0	BRCA
	0.024	BRCA
	0.018	BRCA
	0	BRCA
	0	BRCA
	0.017	BRCA
	0	BRCA
	0	BRCA
	0	BRCA
	0	BRCA
	0.025	BRCA
	0	BRCA
	0	BRCA
	0	BRCA
	0	BRCA
	0	BRCA
	0.038	BRCA
	0.015	BRCA
	0.024	BRCA
	0	BRCA
	0	BRCA
	0	BRCA
	0	BRCA
	0	BRCA
	0	BRCA
	0.017	BRCA
	0.021	BRCA
	0	BRCA
	0	BRCA
	0.054	BRCA
	0	BRCA
	0.029	BRCA
	0.03	BRCA
	0.018	BRCA
	0	BRCA
	0.02	BRCA
	0	BRCA
	0.014	BRCA
	0.059	BRCA
	0	BRCA
	0	BRCA
	0	BRCA
	0.014	BRCA
	0.042	BRCA
	0	BRCA
	0	BRCA
	0	BRCA
	0	BRCA
	0	BRCA
	0	BRCA
	0	BRCA
	0	BRCA
	0	BRCA
	0	BRCA
	0.085	BRCA
	0	BRCA
	0.019	BRCA
	0.003	BRCA
	0.012	BRCA
	0	BRCA
	0	BRCA
	0	BRCA
	0	BRCA
	0.031	BRCA
	0.278	BRCA
	0	BRCA
	0	BRCA
	0	BRCA
	0	BRCA
	0	BRCA
	0.294	BRCA
	0	BRCA
	0	BRCA
	0	BRCA
	0	BRCA
	0	BRCA
	0	BRCA
	0	BRCA
	0	BRCA
	0.044	BRCA
	0	BRCA
	0	BRCA
	0	BRCA
	0.024	BRCA
	0	BRCA
	0	BRCA
	0	BRCA
	0	BRCA
	0	BRCA
	0.036	BRCA
	0.02	BRCA
	0	BRCA
	0	BRCA
	0.016	BRCA
	0.031	BRCA
	0	BRCA
	0	BRCA
	0.045	BRCA
	0.093	BRCA
	0	BRCA
	0.036	BRCA
	0.05	BRCA
	0.003	BRCA
	0.004	BRCA
	0	BRCA
	0.019	BRCA
	0	BRCA
	0.017	BRCA
	0	BRCA
	0	BRCA
	0.018	BRCA
	0	BRCA
	0	BRCA
	0.015	BRCA
	0	BRCA
	0	BRCA
	0	BRCA
	0	BRCA
	0.019	BRCA
	0	BRCA
	0	BRCA
	0	BRCA
	0	BRCA
	0	BRCA
	0.023	BRCA
	0	BRCA
	0.119	BRCA
	0.033	BRCA
	0.006	BRCA
	0	BRCA
	0	BRCA
	0.009	BRCA
	0	BRCA
	0.087	BRCA
	0	BRCA
	0.011	BRCA
	0.012	BRCA
	0	BRCA
	0.018	BRCA
	0.026	BRCA
	0	BRCA
	0	BRCA
	0.019	BRCA
	0.03	BRCA
	0	BRCA
	0	BRCA
	0.042	BRCA
	0	BRCA
[truncated: 8,371 more rows]

## Sheet: Figure 2
Figure 2b													Figure 2c																					Figure 2d
Data 1:	BE(2)-C				Kelly				CHP134				Uncropped blots for Figure 2c																					Data 1:	DOX-inducible shRNA BE(2)-C							Data 2:	DOX-inducible shRNA BE(2)-C
	Control siRNA	lncNB1 siRNA-1	lncNB1 siRNA-2		Control siRNA	lncNB1 siRNA-1	lncNB1 siRNA-2		Control siRNA	lncNB1 siRNA-1	lncNB1 siRNA-2																								DOX-inducible	DOX-inducible	DOX-inducible	DOX-inducible	DOX-inducible	DOX-inducible			DOX-inducible	DOX-inducible	DOX-inducible	DOX-inducible	DOX-inducible	DOX-inducible
Fold reduction in lncNB1 mRNA	1	0.150271	0.0644565		1	0.244391	0.0850805		1	0.365061	0.339852																								Control shRNA	Control shRNA	lncNB1 shRNA-1	lncNB1 shRNA-1	lncNB1 shRNA-2	lncNB1 shRNA-2			Control shRNA	Control shRNA	lncNB1 shRNA-1	lncNB1 shRNA-1	lncNB1 shRNA-2	lncNB1 shRNA-2
	1	0.170013	0.0774525		1	0.2622	0.0469835		1	0.516994	0.287295																								DMSO	DOX	DMSO	DOX	DMSO	DOX			DMSO	DOX	DMSO	DOX	DMSO	DOX
	1	0.151888	0.0545035		1	0.415208	0.184027		1	0.493177	0.229505																							lncNB1 RNA fold change	1	1.02179	0.889878	0.307229	1.01381	0.412088		DEPDC1B mRNA fold change	1	1.00669	0.987836	0.700565	0.965234	0.398563
																																			1	1.07238	0.974208	0.212482	1.10476	0.510242			1	1.20742	0.8835	0.542849	1.02828	0.54148
Dunnett's multiple comparisons test	Mean Diff.	95.00% CI of diff.	Significant?	Summary																															1	1.01021	0.882058	0.380831	0.947279	0.058664			1	0.890837	1.1543	0.727731	1.00743	0.399351
Control siRNA vs. lncNB1 siRNA-1	0.8426	0.7194 to 0.9659	Yes	****																														Column D	DOX-inducible lncNB1 shRNA-1 DOX							Column D	DOX-inducible lncNB1 shRNA-1 DOX
Control siRNA vs. lncNB1 siRNA-2	0.9345	0.8113 to 1.058	Yes	****																														vs.	vs.							vs.	vs.
Control siRNA vs. Control siRNA	0	-0.1232 to 0.1232	No	ns																														Column C	DOX-inducible lncNB1 shRNA-1 DMSO							Column C	DOX-inducible lncNB1 shRNA-1 DMSO
Control siRNA vs. lncNB1 siRNA-1	0.6927	0.5695 to 0.816	Yes	****
Control siRNA vs. lncNB1 siRNA-2	0.8946	0.7714 to 1.018	Yes	****																														Unpaired t test								Unpaired t test
Control siRNA vs. Control siRNA	0	-0.1232 to 0.1232	No	ns																														P value	0.0004							P value	0.0228
Control siRNA vs. lncNB1 siRNA-1	0.5416	0.4183 to 0.6648	Yes	****																														P value summary	***							P value summary	*
Control siRNA vs. lncNB1 siRNA-2	0.7144	0.5912 to 0.8377	Yes	****																														Significantly different (P < 0.05)?	Yes							Significantly different (P < 0.05)?	Yes
																																		One- or two-tailed P value?	Two-tailed							One- or two-tailed P value?	Two-tailed
																																		t, df	t=10.8 df=4							t, df	t=3.599 df=4
Data 2:	BE(2)-C				Kelly				CHP134
	Control siRNA	lncNB1 siRNA-1	lncNB1 siRNA-2		Control siRNA	lncNB1 siRNA-1	lncNB1 siRNA-2		Control siRNA	lncNB1 siRNA-1	lncNB1 siRNA-2																							Column F	DOX-inducible lncNB1 shRNA-2 DOX							Column F	DOX-inducible lncNB1 shRNA-2 DOX
Fold reduction in DEPDC1B mRNA	1	0.303864	0.536601		1	0.613312	0.856998		1	0.792307	0.726665																							vs.	vs.							vs.	vs.
	1	0.322168	0.517902		1	0.70463	0.733469		1	0.769979	0.873536																							Column E	DOX-inducible lncNB1 shRNA-2 DMSO							Column E	DOX-inducible lncNB1 shRNA-2 DMSO
	1	0.37503	0.39447		1	0.489879	0.52775		1	0.81185	0.827495
																																		Unpaired t test								Unpaired t test
Dunnett's multiple comparisons test	Mean Diff.	95.00% CI of diff.	Significant?	Summary																														P value	0.0086							P value	0.0004
																																		P value summary	**							P value summary	***
Control siRNA vs. lncNB1 siRNA-1	0.6663	0.4829 to 0.8497	Yes	****																														Significantly different (P < 0.05)?	Yes							Significantly different (P < 0.05)?	Yes
Control siRNA vs. lncNB1 siRNA-2	0.517	0.3336 to 0.7004	Yes	****																														One- or two-tailed P value?	Two-tailed							One- or two-tailed P value?	Two-tailed
Control siRNA vs. Control siRNA	0	-0.1834 to 0.1834	No	ns																														t, df	t=4.809 df=4							t, df	t=10.86 df=4
Control siRNA vs. lncNB1 siRNA-1	0.3974	0.214 to 0.5808	Yes	****
Control siRNA vs. lncNB1 siRNA-2	0.2939	0.1105 to 0.4773	Yes	**
Control siRNA vs. Control siRNA	0	-0.1834 to 0.1834	No	ns
Control siRNA vs. lncNB1 siRNA-1	0.2086	0.02524 to 0.392	Yes	*
Control siRNA vs. lncNB1 siRNA-2	0.1908	0.007385 to 0.3742	Yes	*
Data 3:	BE(2)C				Kelly				CHP134
	Control siRNA	lncNB1 siRNA-1	lncNB1 siRNA-2		Control siRNA	lncNB1 siRNA-1	lncNB1 siRNA-2		Control siRNA	lncNB1 siRNA-1	lncNB1 siRNA-2
Fold reduction in E2F1 mRNA	1	0.706387	0.670474		1	0.880297	0.679135		1	1.06695	0.749499
	1	0.673346	0.653676		1	0.914636	0.69728		1	1.02846	0.622701
	1	0.67442	0.67788		1	0.887779	0.566981		1	1.07423	0.681967
[truncated: 14 more columns]

## Sheet: Figure 3
Figure 3a																					Figure 3b																			Figure 3c
Uncropped blots for Figure 3a
																																								Uncropped blots for Figure 3c
																																										Control siRNA	lncNB1 siRNA-1					Control siRNA	DEPDC1B siRNA-1
																																								BE(2)-C							BE(2)-C
																																								Data1:	Minutes after treatment with CHX		Control siRNA	RP1NB siRNA-1	Data2:	Minutes after treatment with CHX		Control siRNA	DEPDC1B siRNA-1
																																									N-Myc protein	0	100	100		N-Myc protein	0	100	100
																																									/Actin	15	72.482	48.0582		/Actin	15	76.5225	58.3566
																																										30	54.7899	28.6115			30	58.1696	38.8473
																																										45	40.3179	17.1164			45	42.9386	26.7094
																																										60	23.2475	10.9925			60	33.8174	15.7012
																																											50	50				50	50
																																										Interpolated X-values	Control siRNA	RP1NB siRNA-1			Interpolated X-values	Control siRNA	DEPDC1B siRNA-1
																																										35.0411	50				37.4578	50
																																										14.2077		50			19.8026		50
																																									Spline of RP1		Control siRNA	RP1NB siRNA-1		Spline of RP1		Control siRNA	DEPDC1B siRNA-1
																																										0	100	100			0	100	100
																																										0.0600601	99.8804	99.7591			0.0600601	99.901	99.8115
																																										0.12012	99.7608	99.5181			0.12012	99.8019	99.6231
																																										0.18018	99.6412	99.2772			0.18018	99.7029	99.4346
																																										0.24024	99.5216	99.0363			0.24024	99.6038	99.2462
																																										0.3003	99.402	98.7954			0.3003	99.5048	99.0578
																																										0.36036	99.2824	98.5545			0.36036	99.4058	98.8693
																																										0.42042	99.1628	98.3136			0.42042	99.3067	98.6809
																																										0.48048	99.0432	98.0728			0.48048	99.2077	98.4925
																																										0.540541	98.9236	97.832			0.540541	99.1087	98.3042
																																										0.600601	98.804	97.5912			0.600601	99.0096	98.1158
																																										0.660661	98.6845	97.3504			0.660661	98.9106	97.9275
																																										0.720721	98.5649	97.1097			0.720721	98.8116	97.7392
																																										0.780781	98.4454	96.869			0.780781	98.7126	97.5509
																																										0.840841	98.3258	96.6283			0.840841	98.6136	97.3626
																																										0.900901	98.2063	96.3877			0.900901	98.5146	97.1744
																																										0.960961	98.0868	96.1472			0.960961	98.4156	96.9862
																																										1.02102	97.9673	95.9067			1.02102	98.3166	96.798
																																										1.08108	97.8478	95.6662			1.08108	98.2177	96.6099
																																										1.14114	97.7284	95.4258			1.14114	98.1187	96.4218
																																										1.2012	97.6089	95.1855			1.2012	98.0198	96.2337
																																										1.26126	97.4895	94.9452			1.26126	97.9208	96.0457
																																										1.32132	97.3701	94.705			1.32132	97.8219	95.8578
																																										1.38138	97.2507	94.4649			1.38138	97.723	95.6698
																																										1.44144	97.1314	94.2248			1.44144	97.6241	95.482
																																										1.5015	97.012	93.9848			1.5015	97.5252	95.2941
																																										1.56156	96.8927	93.7449			1.56156	97.4263	95.1064
																																										1.62162	96.7734	93.5051			1.62162	97.3274	94.9186
																																										1.68168	96.6541	93.2654			1.68168	97.2285	94.731
																																										1.74174	96.5349	93.0257			1.74174	97.1297	94.5434
																																										1.8018	96.4157	92.7862			1.8018	97.0309	94.3558
																																										1.86186	96.2965	92.5467			1.86186	96.932	94.1684
																																										1.92192	96.1773	92.3074			1.92192	96.8332	93.9809
																																										1.98198	96.0582	92.0681			1.98198	96.7344	93.7936
																																										2.04204	95.9391	91.8289			2.04204	96.6357	93.6063
																																										2.1021	95.82	91.5899			2.1021	96.5369	93.4191
																																										2.16216	95.701	91.3509			2.16216	96.4382	93.232
																																										2.22222	95.582	91.1121			2.22222	96.3395	93.0449
																																										2.28228	95.463	90.8734			2.28228	96.2407	92.8579
																																										2.34234	95.344	90.6348			2.34234	96.1421	92.671
																																										2.4024	95.2251	90.3964			2.4024	96.0434	92.4842
																																										2.46246	95.1063	90.158			2.46246	95.9448	92.2975
																																										2.52252	94.9874	89.9198			2.52252	95.8461	92.1108
																																										2.58258	94.8686	89.6818			2.58258	95.7475	91.9242
																																										2.64264	94.7499	89.4438			2.64264	95.6489	91.7378
																																										2.7027	94.6312	89.206			2.7027	95.5504	91.5514
																																										2.76276	94.5125	88.9684			2.76276	95.4518	91.3651
																																										2.82282	94.3939	88.7309			2.82282	95.3533	91.1789
																																										2.88288	94.2753	88.4935			2.88288	95.2548	90.9928
																																										2.94294	94.1567	88.2563			2.94294	95.1563	90.8068
																																										3.003	94.0382	88.0192			3.003	95.0579	90.6209
																																										3.06306	93.9198	87.7823			3.06306	94.9595	90.4351
																																										3.12312	93.8013	87.5456			3.12312	94.8611	90.2494
																																										3.18318	93.683	87.309			3.18318	94.7627	90.0639
																																										3.24324	93.5647	87.0726			3.24324	94.6643	89.8784
																																										3.3033	93.4464	86.8364			3.3033	94.566	89.6931
																																										3.36336	93.3282	86.6004			3.36336	94.4677	89.5078
																																										3.42342	93.21	86.3645			3.42342	94.3694	89.3227
																																										3.48348	93.0919	86.1288			3.48348	94.2712	89.1377
																																										3.54354	92.9738	85.8933			3.54354	94.173	88.9528
																																										3.6036	92.8558	85.658			3.6036	94.0748	88.7681
																																										3.66366	92.7379	85.4228			3.66366	93.9766	88.5834
																																										3.72372	92.62	85.1879			3.72372	93.8785	88.3989
																																										3.78378	92.5021	84.9531			3.78378	93.7804	88.2146
																																										3.84384	92.3844	84.7186			3.84384	93.6823	88.0303
																																										3.9039	92.2666	84.4843			3.9039	93.5843	87.8462
																																										3.96396	92.149	84.2501			3.96396	93.4863	87.6623
																																										4.02402	92.0314	84.0162			4.02402	93.3883	87.4784
																																										4.08408	91.9138	83.7825			4.08408	93.2904	87.2947
																																										4.14414	91.7963	83.549			4.14414	93.1925	87.1112
																																										4.2042	91.6789	83.3157			4.2042	93.0946	86.9278
																																										4.26426	91.5615	83.0827			4.26426	92.9968	86.7445
																																										4.32432	91.4442	82.8498			4.32432	92.899	86.5614
																																										4.38438	91.327	82.6172			4.38438	92.8012	86.3784
																																										4.44444	91.2099	82.3848			4.44444	92.7035	86.1956
																																										4.5045	91.0928	82.1527			4.5045	92.6058	86.013
																																										4.56456	90.9757	81.9208			4.56456	92.5081	85.8305
																																										4.62462	90.8588	81.6891			4.62462	92.4105	85.6481
																																										4.68468	90.7419	81.4577			4.68468	92.3129	85.4659
																																										4.74474	90.6251	81.2266			4.74474	92.2153	85.2839
																																										4.8048	90.5083	80.9956			4.8048	92.1178	85.1021
																																										4.86486	90.3916	80.765			4.86486	92.0204	84.9204
																																										4.92492	90.275	80.5346			4.92492	91.9229	84.7389
																																										4.98498	90.1585	80.3044			4.98498	91.8255	84.5575
																																										5.04505	90.0421	80.0746			5.04505	91.7282	84.3764
																																										5.10511	89.9257	79.8449			5.10511	91.6309	84.1954
																																										5.16517	89.8094	79.6156			5.16517	91.5336	84.0146
																																										5.22523	89.6932	79.3865			5.22523	91.4364	83.8339
																																										5.28529	89.577	79.1577			5.28529	91.3392	83.6535
																																										5.34535	89.461	78.9292			5.34535	91.242	83.4732
																																										5.40541	89.345	78.701			5.40541	91.1449	83.2931
																																										5.46547	89.2291	78.473			5.46547	91.0479	83.1132
																																										5.52553	89.1133	78.2453			5.52553	90.9508	82.9335
																																										5.58559	88.9975	78.018			5.58559	90.8539	82.754
																																										5.64565	88.8819	77.7909			5.64565	90.7569	82.5747
																																										5.70571	88.7663	77.5641			5.70571	90.6601	82.3955
																																										5.76577	88.6509	77.3376			5.76577	90.5632	82.2166
																																										5.82583	88.5355	77.1115			5.82583	90.4664	82.0379
																																										5.88589	88.4202	76.8856			5.88589	90.3697	81.8593
																																										5.94595	88.305	76.66			5.94595	90.273	81.681
																																										6.00601	88.1898	76.4348			6.00601	90.1764	81.5029
																																										6.06607	88.0748	76.2099			6.06607	90.0798	81.325
																																										6.12613	87.9599	75.9853			6.12613	89.9832	81.1473
																																										6.18619	87.845	75.761			6.18619	89.8867	80.9698
																																										6.24625	87.7303	75.537			6.24625	89.7903	80.7926
																																										6.30631	87.6156	75.3134			6.30631	89.6939	80.6155
																																										6.36637	87.501	75.0901			6.36637	89.5975	80.4387
																																										6.42643	87.3866	74.8672			6.42643	89.5012	80.2621
																																										6.48649	87.2722	74.6445			6.48649	89.405	80.0857
																																										6.54655	87.1579	74.4223			6.54655	89.3088	79.9095
																																										6.60661	87.0437	74.2003			6.60661	89.2127	79.7336
																																										6.66667	86.9297	73.9788			6.66667	89.1166	79.5579
																																										6.72673	86.8157	73.7575			6.72673	89.0206	79.3824
																																										6.78679	86.7018	73.5367			6.78679	88.9246	79.2072
																																										6.84685	86.5881	73.3162			6.84685	88.8287	79.0322
																																										6.90691	86.4744	73.096			6.90691	88.7328	78.8574
																																										6.96697	86.3608	72.8762			6.96697	88.637	78.6829
																																										7.02703	86.2474	72.6568			7.02703	88.5412	78.5086
																																										7.08709	86.134	72.4377			7.08709	88.4455	78.3346
																																										7.14715	86.0208	72.2191			7.14715	88.3499	78.1608
																																										7.20721	85.9076	72.0008			7.20721	88.2543	77.9873
																																										7.26727	85.7946	71.7829			7.26727	88.1588	77.814
																																										7.32733	85.6817	71.5653			7.32733	88.0633	77.641
																																										7.38739	85.5689	71.3482			7.38739	87.9679	77.4682
																																										7.44745	85.4562	71.1314			7.44745	87.8726	77.2957
																																										7.50751	85.3436	70.9151			7.50751	87.7773	77.1234
																																										7.56757	85.2311	70.6991			7.56757	87.6821	76.9514
																																										7.62763	85.1188	70.4835			7.62763	87.5869	76.7796
																																										7.68769	85.0065	70.2684			7.68769	87.4918	76.6082
																																										7.74775	84.8944	70.0536			7.74775	87.3967	76.437
																																										7.80781	84.7824	69.8392			7.80781	87.3018	76.266
																																										7.86787	84.6705	69.6253			7.86787	87.2068	76.0954
																																										7.92793	84.5588	69.4118			7.92793	87.112	75.925
																																										7.98799	84.4471	69.1987			7.98799	87.0172	75.7548
																																										8.04805	84.3356	68.986			8.04805	86.9225	75.585
																																										8.10811	84.2242	68.7737			8.10811	86.8278	75.4154
																																										8.16817	84.1129	68.5619			8.16817	86.7332	75.2462
																																										8.22823	84.0017	68.3505			8.22823	86.6387	75.0772
																																										8.28829	83.8907	68.1395			8.28829	86.5442	74.9085
																																										8.34835	83.7798	67.929			8.34835	86.4498	74.74
																																										8.40841	83.669	67.7189			8.40841	86.3555	74.5719
																																										8.46847	83.5583	67.5093			8.46847	86.2613	74.4041
																																										8.52853	83.4478	67.3001			8.52853	86.1671	74.2365
																																										8.58859	83.3374	67.0913			8.58859	86.073	74.0693
																																										8.64865	83.2271	66.8831			8.64865	85.9789	73.9023
																																										8.70871	83.117	66.6752			8.70871	85.8849	73.7357
																																										8.76877	83.007	66.4678			8.76877	85.791	73.5693
																																										8.82883	82.8971	66.2609			8.82883	85.6972	73.4033
																																										8.88889	82.7873	66.0545			8.88889	85.6034	73.2376
																																										8.94895	82.6777	65.8485			8.94895	85.5097	73.0721
																																										9.00901	82.5683	65.643			9.00901	85.4161	72.907
																																										9.06907	82.4589	65.438			9.06907	85.3225	72.7422
																																										9.12913	82.3497	65.2334			9.12913	85.229	72.5777
																																										9.18919	82.2407	65.0294			9.18919	85.1356	72.4136
																																										9.24925	82.1317	64.8258			9.24925	85.0423	72.2497
																																										9.30931	82.0229	64.6227			9.30931	84.949	72.0862
																																										9.36937	81.9143	64.4201			9.36937	84.8559	71.923
																																										9.42943	81.8058	64.218			9.42943	84.7627	71.7601
																																										9.48949	81.6974	64.0164			9.48949	84.6697	71.5976
																																										9.54955	81.5892	63.8152			9.54955	84.5768	71.4354
																																										9.60961	81.4811	63.6146			9.60961	84.4839	71.2735
																																										9.66967	81.3732	63.4145			9.66967	84.3911	71.1119
																																										9.72973	81.2654	63.215			9.72973	84.2984	70.9507
																																										9.78979	81.1578	63.0159			9.78979	84.2057	70.7898
																																										9.84985	81.0503	62.8173			9.84985	84.1132	70.6293
																																										9.90991	80.943	62.6193			9.90991	84.0207	70.4691
																																										9.96997	80.8358	62.4218			9.96997	83.9283	70.3093
																																										10.03	80.7287	62.2248			10.03	83.8359	70.1497
																																										10.0901	80.6219	62.0283			10.0901	83.7437	69.9906
																																										10.1502	80.5151	61.8324			10.1502	83.6515	69.8318
																																										10.2102	80.4085	61.637			10.2102	83.5595	69.6733
																																										10.2703	80.3021	61.4422			10.2703	83.4675	69.5152
																																										10.3303	80.1958	61.2478			10.3303	83.3755	69.3575
																																										10.3904	80.0897	61.0541			10.3904	83.2837	69.2001
																																										10.4505	79.9838	60.8609			10.4505	83.192	69.0431
																																										10.5105	79.878	60.6682			10.5105	83.1003	68.8865
																																										10.5706	79.7723	60.4761			10.5706	83.0087	68.7302
																																										10.6306	79.6668	60.2845			10.6306	82.9172	68.5742
																																										10.6907	79.5615	60.0936			10.6907	82.8258	68.4187
																																										10.7508	79.4564	59.9031			10.7508	82.7345	68.2635
																																										10.8108	79.3514	59.7133			10.8108	82.6433	68.1087
																																										10.8709	79.2465	59.524			10.8709	82.5521	67.9543
																																										10.9309	79.1419	59.3353			10.9309	82.4611	67.8002
																																										10.991	79.0374	59.1471			10.991	82.3701	67.6466
																																										11.0511	78.933	58.9596			11.0511	82.2792	67.4933
																																										11.1111	78.8288	58.7726			11.1111	82.1884	67.3404
																																										11.1712	78.7248	58.5862			11.1712	82.0977	67.1878
																																										11.2312	78.621	58.4004			11.2312	82.0071	67.0357
																																										11.2913	78.5173	58.2152			11.2913	81.9166	66.884
																																										11.3514	78.4138	58.0306			11.3514	81.8262	66.7326
																																										11.4114	78.3105	57.8466			11.4114	81.7358	66.5817
																																										11.4715	78.2074	57.6632			11.4715	81.6456	66.4311
																																										11.5315	78.1044	57.4804			11.5315	81.5554	66.281
																																										11.5916	78.0016	57.2982			11.5916	81.4654	66.1312
																																										11.6517	77.899	57.1166			11.6517	81.3754	65.9818
																																										11.7117	77.7965	56.9357			11.7117	81.2855	65.8329
																																										11.7718	77.6942	56.7553			11.7718	81.1957	65.6844
																																										11.8318	77.5921	56.5756			11.8318	81.1061	65.5362
																																										11.8919	77.4902	56.3965			11.8919	81.0165	65.3885
																																										11.952	77.3885	56.218			11.952	80.927	65.2412
																																										12.012	77.2869	56.0402			12.012	80.8376	65.0943
																																										12.0721	77.1855	55.863			12.0721	80.7483	64.9478
																																										12.1321	77.0843	55.6864			12.1321	80.6591	64.8018
																																										12.1922	76.9833	55.5105			12.1922	80.57	64.6562
																																										12.2523	76.8825	55.3352			12.2523	80.481	64.5109
																																										12.3123	76.7818	55.1606			12.3123	80.3921	64.3662
																																										12.3724	76.6814	54.9866			12.3724	80.3033	64.2218
																																										12.4324	76.5811	54.8132			12.4324	80.2145	64.0779
																																										12.4925	76.481	54.6406			12.4925	80.1259	63.9344
																																										12.5526	76.3811	54.4685			12.5526	80.0374	63.7913
																																										12.6126	76.2814	54.2972			12.6126	79.949	63.6487
																																										12.6727	76.1819	54.1265			12.6727	79.8607	63.5065
																																										12.7327	76.0826	53.9565			12.7327	79.7725	63.3648
																																										12.7928	75.9835	53.7871			12.7928	79.6844	63.2235
																																										12.8529	75.8845	53.6184			12.8529	79.5964	63.0826
																																										12.9129	75.7858	53.4504			12.9129	79.5085	62.9422
																																										12.973	75.6872	53.2831			12.973	79.4208	62.8023
																																										13.033	75.5889	53.1165			13.033	79.3331	62.6628
																																										13.0931	75.4907	52.9506			13.0931	79.2455	62.5237
																																										13.1532	75.3928	52.7853			13.1532	79.158	62.3851
																																										13.2132	75.295	52.6208			13.2132	79.0707	62.247
																																										13.2733	75.1975	52.4569			13.2733	78.9834	62.1093
																																										13.3333	75.1001	52.2937			13.3333	78.8963	61.9721
																																										13.3934	75.003	52.1313			13.3934	78.8092	61.8353
																																										13.4535	74.906	51.9695			13.4535	78.7223	61.699
																																										13.5135	74.8092	51.8085			13.5135	78.6355	61.5632
																																										13.5736	74.7127	51.6482			13.5736	78.5487	61.4279
																																										13.6336	74.6164	51.4886			13.6336	78.4621	61.293
																																										13.6937	74.5202	51.3297			13.6937	78.3756	61.1586
																																										13.7538	74.4243	51.1715			13.7538	78.2892	61.0247
																																										13.8138	74.3286	51.0141			13.8138	78.203	60.8912
																																										13.8739	74.2331	50.8574			13.8739	78.1168	60.7582
																																										13.9339	74.1378	50.7014			13.9339	78.0307	60.6257
																																										13.994	74.0427	50.5462			13.994	77.9448	60.4937
																																										14.0541	73.9478	50.3916			14.0541	77.859	60.3622
																																										14.1141	73.8531	50.2379			14.1141	77.7733	60.2312
																																										14.1742	73.7587	50.0849			14.1742	77.6877	60.1007
																																										14.2342	73.6644	49.9326			14.2342	77.6022	59.9706
																																										14.2943	73.5704	49.7811			14.2943	77.5168	59.8411
																																										14.3544	73.4766	49.6303			14.3544	77.4316	59.712
																																										14.4144	73.383	49.4803			14.4144	77.3464	59.5835
																																										14.4745	73.2896	49.3311			14.4745	77.2614	59.4554
																																										14.5345	73.1964	49.1826			14.5345	77.1765	59.3279
																																										14.5946	73.1035	49.0349			14.5946	77.0917	59.2008
																																										14.6547	73.0108	48.888			14.6547	77.007	59.0743
																																										14.7147	72.9183	48.7418			14.7147	76.9225	58.9482
																																										14.7748	72.826	48.5964			14.7748	76.838	58.8227
																																										14.8348	72.734	48.4518			14.8348	76.7537	58.6977
																																										14.8949	72.6421	48.308			14.8949	76.6695	58.5732
																																										14.955	72.5505	48.1649			14.955	76.5855	58.4493
																																										15.015	72.4592	48.0227			15.015	76.5015	58.3258
																																										15.0751	72.368	47.8812			15.0751	76.4177	58.2029
																																										15.1351	72.2771	47.7405			15.1351	76.334	58.0805
																																										15.1952	72.1864	47.6006			15.1952	76.2504	57.9586
																																										15.2553	72.0959	47.4615			15.2553	76.1669	57.8372
																																										15.3153	72.0057	47.3232			15.3153	76.0835	57.7164
																																										15.3754	71.9156	47.1857			15.3754	76.0003	57.596
																																										15.4354	71.8258	47.0489			15.4354	75.9172	57.4762
																																										15.4955	71.7362	46.9129			15.4955	75.8342	57.3568
																																										15.5556	71.6469	46.7776			15.5556	75.7513	57.238
																																										15.6156	71.5577	46.6431			15.6156	75.6685	57.1197
																																										15.6757	71.4688	46.5094			15.6757	75.5859	57.0019
																																										15.7357	71.3801	46.3764			15.7357	75.5034	56.8845
																																										15.7958	71.2916	46.2442			15.7958	75.4209	56.7677
																																										15.8559	71.2033	46.1127			15.8559	75.3386	56.6514
																																										15.9159	71.1153	45.982			15.9159	75.2565	56.5356
																																										15.976	71.0274	45.852			15.976	75.1744	56.4202
																																										16.036	70.9398	45.7227			16.036	75.0924	56.3054
																																										16.0961	70.8524	45.5942			16.0961	75.0106	56.191
																																										16.1562	70.7652	45.4664			16.1562	74.9289	56.0771
																																										16.2162	70.6782	45.3393			16.2162	74.8472	55.9638
																																										16.2763	70.5914	45.213			16.2763	74.7657	55.8508
																																										16.3363	70.5048	45.0874			16.3363	74.6843	55.7384
																																										16.3964	70.4185	44.9625			16.3964	74.603	55.6265
																																										16.4565	70.3323	44.8383			16.4565	74.5219	55.515
																																										16.5165	70.2464	44.7148			16.5165	74.4408	55.404
																																										16.5766	70.1607	44.592			16.5766	74.3598	55.2935
																																										16.6366	70.0751	44.47			16.6366	74.279	55.1834
																																										16.6967	69.9898	44.3486			16.6967	74.1983	55.0738
																																										16.7568	69.9047	44.2279			16.7568	74.1176	54.9647
																																										16.8168	69.8198	44.108			16.8168	74.0371	54.8561
																																										16.8769	69.7351	43.9887			16.8769	73.9567	54.7479
																																										16.9369	69.6506	43.8701			16.9369	73.8764	54.6402
																																										16.997	69.5663	43.7522			16.997	73.7962	54.5329
																																										17.0571	69.4822	43.6349			17.0571	73.7161	54.4261
																																										17.1171	69.3983	43.5184			17.1171	73.6361	54.3198
																																										17.1772	69.3146	43.4025			17.1772	73.5562	54.2139
																																										17.2372	69.2311	43.2873			17.2372	73.4765	54.1084
																																										17.2973	69.1478	43.1728			17.2973	73.3968	54.0034
																																										17.3574	69.0647	43.0589			17.3574	73.3172	53.8989
																																										17.4174	68.9818	42.9457			17.4174	73.2377	53.7948
																																										17.4775	68.8991	42.8331			17.4775	73.1584	53.6911
																																										17.5375	68.8165	42.7212			17.5375	73.0791	53.5879
																																										17.5976	68.7342	42.61			17.5976	73	53.4851
																																										17.6577	68.6521	42.4994			17.6577	72.9209	53.3828
																																										17.7177	68.5702	42.3894			17.7177	72.842	53.2809
																																										17.7778	68.4884	42.2801			17.7778	72.7631	53.1795
																																										17.8378	68.4069	42.1714			17.8378	72.6843	53.0784
																																										17.8979	68.3255	42.0634			17.8979	72.6057	52.9778
																																										17.958	68.2443	41.9559			17.958	72.5271	52.8777
																																										18.018	68.1634	41.8491			18.018	72.4487	52.7779
																																										18.0781	68.0826	41.743			18.0781	72.3703	52.6786
																																										18.1381	68.002	41.6374			18.1381	72.2921	52.5797
																																										18.1982	67.9216	41.5325			18.1982	72.2139	52.4812
																																										18.2583	67.8413	41.4282			18.2583	72.1358	52.3832
																																										18.3183	67.7613	41.3245			18.3183	72.0579	52.2856
																																										18.3784	67.6814	41.2214			18.3784	71.98	52.1883
																																										18.4384	67.6018	41.1189			18.4384	71.9022	52.0915
																																										18.4985	67.5223	41.017			18.4985	71.8245	51.9951
																																										18.5586	67.443	40.9157			18.5586	71.7469	51.8992
																																										18.6186	67.3639	40.815			18.6186	71.6694	51.8036
																																										18.6787	67.2849	40.7149			18.6787	71.592	51.7084
																																										18.7387	67.2062	40.6154			18.7387	71.5147	51.6137
																																										18.7988	67.1276	40.5165			18.7988	71.4375	51.5193
																																										18.8589	67.0492	40.4181			18.8589	71.3604	51.4253
																																										18.9189	66.971	40.3203			18.9189	71.2834	51.3318
																																										18.979	66.8929	40.2231			18.979	71.2064	51.2386
																																										19.039	66.815	40.1265			19.039	71.1296	51.1458
																																										19.0991	66.7373	40.0305			19.0991	71.0528	51.0534
																																										19.1592	66.6598	39.935			19.1592	70.9762	50.9615
																																										19.2192	66.5825	39.84			19.2192	70.8996	50.8699
																																										19.2793	66.5053	39.7456			19.2793	70.8231	50.7786
																																										19.3393	66.4283	39.6518			19.3393	70.7467	50.6878
																																										19.3994	66.3515	39.5585			19.3994	70.6704	50.5974
																																										19.4595	66.2748	39.4658			19.4595	70.5942	50.5073
																																										19.5195	66.1984	39.3736			19.5195	70.5181	50.4176
																																										19.5796	66.122	39.282			19.5796	70.442	50.3283
																																										19.6396	66.0459	39.1909			19.6396	70.3661	50.2394
																																										19.6997	65.9699	39.1003			19.6997	70.2902	50.1508
																																										19.7598	65.8941	39.0102			19.7598	70.2144	50.0626
																																										19.8198	65.8185	38.9207			19.8198	70.1387	49.9748
																																										19.8799	65.743	38.8317			19.8799	70.0631	49.8874
																																										19.9399	65.6677	38.7433			19.9399	69.9876	49.8003
																																										20	65.5926	38.6553			20	69.9121	49.7136
																																										20.0601	65.5176	38.5679			20.0601	69.8368	49.6272
																																										20.1201	65.4428	38.4809			20.1201	69.7615	49.5412
																																										20.1802	65.3681	38.3945			20.1802	69.6863	49.4556
																																										20.2402	65.2936	38.3086			20.2402	69.6112	49.3703
																																										20.3003	65.2193	38.2232			20.3003	69.5362	49.2854
																																										20.3604	65.1451	38.1383			20.3604	69.4612	49.2008
																																										20.4204	65.0711	38.0538			20.4204	69.3863	49.1165
																																										20.4805	64.9973	37.9699			20.4805	69.3115	49.0327
																																										20.5405	64.9236	37.8865			20.5405	69.2368	48.9491
																																										20.6006	64.85	37.8035			20.6006	69.1622	48.866
																																										20.6607	64.7766	37.721			20.6607	69.0877	48.7831
																																										20.7207	64.7034	37.639			20.7207	69.0132	48.7006
																																										20.7808	64.6303	37.5575			20.7808	68.9388	48.6184
																																										20.8408	64.5574	37.4764			20.8408	68.8645	48.5366
																																										20.9009	64.4847	37.3958			20.9009	68.7902	48.4551
																																										20.961	64.4121	37.3157			20.961	68.7161	48.374
																																										21.021	64.3396	37.236			21.021	68.642	48.2931
																																										21.0811	64.2673	37.1568			21.0811	68.568	48.2126
																																										21.1411	64.1951	37.078			21.1411	68.494	48.1325
																																										21.2012	64.1231	36.9997			21.2012	68.4202	48.0526
																																										21.2613	64.0513	36.9219			21.2613	68.3464	47.9731
																																										21.3213	63.9796	36.8445			21.3213	68.2727	47.8939
																																										21.3814	63.908	36.7675			21.3814	68.199	47.815
																																										21.4414	63.8366	36.6909			21.4414	68.1255	47.7365
																																										21.5015	63.7653	36.6148			21.5015	68.052	47.6582
																																										21.5616	63.6942	36.5392			21.5616	67.9786	47.5803
																																										21.6216	63.6232	36.4639			21.6216	67.9052	47.5027
																																										21.6817	63.5524	36.3891			21.6817	67.832	47.4254
																																										21.7417	63.4817	36.3147			21.7417	67.7587	47.3484
																																										21.8018	63.4111	36.2407			21.8018	67.6856	47.2717
																																										21.8619	63.3407	36.1671			21.8619	67.6126	47.1953
																																										21.9219	63.2705	36.094			21.9219	67.5396	47.1192
																																										21.982	63.2003	36.0212			21.982	67.4666	47.0434
																																										22.042	63.1304	35.9489			22.042	67.3938	46.9679
																																										22.1021	63.0605	35.8769			22.1021	67.321	46.8927
																																										22.1622	62.9908	35.8054			22.1622	67.2483	46.8178
																																										22.2222	62.9212	35.7342			22.2222	67.1756	46.7432
																																										22.2823	62.8518	35.6635			22.2823	67.103	46.6689
																																										22.3423	62.7825	35.5931			22.3423	67.0305	46.5949
																																										22.4024	62.7133	35.5231			22.4024	66.9581	46.5211
																																										22.4625	62.6443	35.4535			22.4625	66.8857	46.4477
																																										22.5225	62.5754	35.3842			22.5225	66.8133	46.3745
																																										22.5826	62.5066	35.3154			22.5826	66.7411	46.3016
																																										22.6426	62.438	35.2469			22.6426	66.6689	46.229
																																										22.7027	62.3694	35.1787			22.7027	66.5968	46.1567
																																										22.7628	62.3011	35.111			22.7628	66.5247	46.0846
																																										22.8228	62.2328	35.0436			22.8228	66.4527	46.0129
																																										22.8829	62.1647	34.9765			22.8829	66.3808	45.9414
																																										22.9429	62.0967	34.9098			22.9429	66.3089	45.8701
																																										23.003	62.0288	34.8435			23.003	66.2371	45.7992
																																										23.0631	61.9611	34.7775			23.0631	66.1653	45.7285
																																										23.1231	61.8935	34.7119			23.1231	66.0936	45.658
																																										23.1832	61.826	34.6466			23.1832	66.022	45.5878
																																										23.2432	61.7586	34.5816			23.2432	65.9504	45.5179
																																										23.3033	61.6914	34.5169			23.3033	65.8789	45.4483
																																										23.3634	61.6243	34.4526			23.3634	65.8074	45.3789
																																										23.4234	61.5573	34.3887			23.4234	65.736	45.3097
																																										23.4835	61.4904	34.325			23.4835	65.6647	45.2408
																																										23.5435	61.4237	34.2617			23.5435	65.5934	45.1722
																																										23.6036	61.357	34.1986			23.6036	65.5222	45.1038
																																										23.6637	61.2905	34.1359			23.6637	65.451	45.0356
																																										23.7237	61.2241	34.0735			23.7237	65.3799	44.9677
																																										23.7838	61.1578	34.0115			23.7838	65.3088	44.9001
																																										23.8438	61.0917	33.9497			23.8438	65.2378	44.8326
																																										23.9039	61.0256	33.8882			23.9039	65.1669	44.7655
																																										23.964	60.9597	33.827			23.964	65.096	44.6985
																																										24.024	60.8939	33.7661			24.024	65.0251	44.6318
																																										24.0841	60.8282	33.7055			24.0841	64.9543	44.5653
																																										24.1441	60.7626	33.6452			24.1441	64.8836	44.4991
																																										24.2042	60.6971	33.5852			24.2042	64.8129	44.4331
																																										24.2643	60.6317	33.5254			24.2643	64.7423	44.3673
																																										24.3243	60.5665	33.4659			24.3243	64.6717	44.3018
																																										24.3844	60.5013	33.4067			24.3844	64.6012	44.2364
																																										24.4444	60.4363	33.3478			24.4444	64.5307	44.1713
																																										24.5045	60.3714	33.2891			24.5045	64.4603	44.1064
																																										24.5646	60.3066	33.2307			24.5646	64.3899	44.0417
																																										24.6246	60.2418	33.1726			24.6246	64.3196	43.9773
																																										24.6847	60.1772	33.1147			24.6847	64.2493	43.913
																																										24.7447	60.1127	33.0571			24.7447	64.1791	43.849
																																										24.8048	60.0483	32.9997			24.8048	64.1089	43.7852
																																										24.8649	59.984	32.9426			24.8649	64.0388	43.7216
																																										24.9249	59.9198	32.8857			24.9249	63.9687	43.6582
																																										24.985	59.8558	32.8291			24.985	63.8986	43.595
																																										25.045	59.7918	32.7726			25.045	63.8287	43.532
																																										25.1051	59.7279	32.7165			25.1051	63.7587	43.4692
																																										25.1652	59.6641	32.6605			25.1652	63.6888	43.4066
																																										25.2252	59.6004	32.6048			25.2252	63.6189	43.3442
																																										25.2853	59.5368	32.5493			25.2853	63.5491	43.282
																																										25.3453	59.4733	32.494			25.3453	63.4794	43.22
																																										25.4054	59.4099	32.439			25.4054	63.4096	43.1581
																																										25.4655	59.3466	32.3841			25.4655	63.34	43.0965
																																										25.5255	59.2834	32.3295			25.5255	63.2703	43.0351
																																										25.5856	59.2203	32.2751			25.5856	63.2007	42.9738
																																										25.6456	59.1573	32.2208			25.6456	63.1312	42.9127
																																										25.7057	59.0944	32.1668			25.7057	63.0616	42.8518
																																										25.7658	59.0316	32.113			25.7658	62.9922	42.7911
																																										25.8258	58.9688	32.0594			25.8258	62.9227	42.7306
																																										25.8859	58.9062	32.0059			25.8859	62.8533	42.6702
																																										25.9459	58.8436	31.9527			25.9459	62.784	42.61
																																										26.006	58.7812	31.8996			26.006	62.7147	42.55
																																										26.0661	58.7188	31.8467			26.0661	62.6454	42.4902
																																										26.1261	58.6565	31.794			26.1261	62.5762	42.4305
																																										26.1862	58.5943	31.7415			26.1862	62.507	42.371
																																										26.2462	58.5322	31.6891			26.2462	62.4378	42.3117
																																										26.3063	58.4702	31.6369			26.3063	62.3687	42.2525
																																										26.3664	58.4082	31.5848			26.3664	62.2996	42.1935
																																										26.4264	58.3464	31.533			26.4264	62.2305	42.1346
																																										26.4865	58.2846	31.4812			26.4865	62.1615	42.0759
																																										26.5465	58.2229	31.4297			26.5465	62.0925	42.0174
																																										26.6066	58.1613	31.3783			26.6066	62.0236	41.959
																																										26.6667	58.0998	31.327			26.6667	61.9546	41.9007
																																										26.7267	58.0383	31.2759			26.7267	61.8858	41.8426
																																										26.7868	57.977	31.2249			26.7868	61.8169	41.7847
																																										26.8468	57.9157	31.174			26.8468	61.7481	41.7269
																																										26.9069	57.8545	31.1233			26.9069	61.6793	41.6692
																																										26.967	57.7933	31.0727			26.967	61.6106	41.6117
																																										27.027	57.7323	31.0223			27.027	61.5418	41.5543
																																										27.0871	57.6713	30.9719			27.0871	61.4731	41.4971
																																										27.1471	57.6104	30.9217			27.1471	61.4045	41.44
																																										27.2072	57.5496	30.8716			27.2072	61.3359	41.383
																																										27.2673	57.4888	30.8216			27.2673	61.2673	41.3261
																																										27.3273	57.4281	30.7717			27.3273	61.1987	41.2694
																																										27.3874	57.3675	30.722			27.3874	61.1301	41.2128
																																										27.4474	57.307	30.6723			27.4474	61.0616	41.1564
																																										27.5075	57.2465	30.6227			27.5075	60.9931	41.1001
																																										27.5676	57.1861	30.5733			27.5676	60.9247	41.0439
																																										27.6276	57.1258	30.5239			27.6276	60.8562	40.9878
																																										27.6877	57.0655	30.4746			27.6877	60.7878	40.9318
																																										27.7477	57.0053	30.4254			27.7477	60.7195	40.8759
																																										27.8078	56.9452	30.3763			27.8078	60.6511	40.8202
																																										27.8679	56.8851	30.3273			27.8679	60.5828	40.7646
																																										27.9279	56.8251	30.2783			27.9279	60.5145	40.7091
																																										27.988	56.7652	30.2294			27.988	60.4462	40.6537
																																										28.048	56.7053	30.1806			28.048	60.3779	40.5984
																																										28.1081	56.6455	30.1319			28.1081	60.3097	40.5432
																																										28.1682	56.5858	30.0832			28.1682	60.2415	40.4881
																																										28.2282	56.5261	30.0346			28.2282	60.1733	40.4331
																																										28.2883	56.4665	29.986			28.2883	60.1051	40.3782
																																										28.3483	56.4069	29.9375			28.3483	60.037	40.3234
																																										28.4084	56.3474	29.889			28.4084	59.9689	40.2687
																																										28.4685	56.288	29.8406			28.4685	59.9008	40.2141
																																										28.5285	56.2286	29.7922			28.5285	59.8327	40.1596
																																										28.5886	56.1693	29.7439			28.5886	59.7646	40.1051
																																										28.6486	56.11	29.6956			28.6486	59.6966	40.0508
																																										28.7087	56.0508	29.6474			28.7087	59.6285	39.9966
																																										28.7688	55.9917	29.5991			28.7688	59.5605	39.9424
																																										28.8288	55.9326	29.5509			28.8288	59.4925	39.8883
																																										28.8889	55.8735	29.5027			28.8889	59.4246	39.8343
																																										28.9489	55.8145	29.4546			28.9489	59.3566	39.7804
																																										29.009	55.7556	29.4064			29.009	59.2887	39.7265
																																										29.0691	55.6967	29.3583			29.0691	59.2207	39.6728
																																										29.1291	55.6379	29.3102			29.1291	59.1528	39.6191
																																										29.1892	55.5791	29.2621			29.1892	59.0849	39.5654
																																										29.2492	55.5203	29.2139			29.2492	59.0171	39.5119
																																										29.3093	55.4616	29.1658			29.3093	58.9492	39.4584
																																										29.3694	55.403	29.1177			29.3694	58.8814	39.4049
																																										29.4294	55.3444	29.0696			29.4294	58.8135	39.3516
																																										29.4895	55.2858	29.0215			29.4895	58.7457	39.2983
																																										29.5495	55.2273	28.9733			29.5495	58.6779	39.245
																																										29.6096	55.1688	28.9252			29.6096	58.6101	39.1918
																																										29.6697	55.1104	28.877			29.6697	58.5423	39.1387
																																										29.7297	55.052	28.8288			29.7297	58.4745	39.0856
																																										29.7898	54.9937	28.7806			29.7898	58.4068	39.0326
																																										29.8498	54.9354	28.7323			29.8498	58.339	38.9796
																																										29.9099	54.8772	28.684			29.9099	58.2713	38.9267
																																										29.97	54.819	28.6357			29.97	58.2035	38.8738
																																										30.03	54.7608	28.5873			30.03	58.1358	38.8209
																																										30.0901	54.7026	28.5389			30.0901	58.0681	38.7681
																																										30.1502	54.6445	28.4904			30.1502	58.0004	38.7154
																																										30.2102	54.5865	28.4419			30.2102	57.9327	38.6626
																																										30.2703	54.5285	28.3934			30.2703	57.865	38.61
																																										30.3303	54.4705	28.3448			30.3303	57.7973	38.5573
																																										30.3904	54.4125	28.2962			30.3904	57.7296	38.5047
																																										30.4505	54.3546	28.2476			30.4505	57.662	38.4522
																																										30.5105	54.2967	28.1989			30.5105	57.5943	38.3997
																																										30.5706	54.2389	28.1502			30.5706	57.5267	38.3472
																																										30.6306	54.1811	28.1014			30.6306	57.4591	38.2948
																																										30.6907	54.1233	28.0527			30.6907	57.3915	38.2424
																																										30.7508	54.0656	28.0038			30.7508	57.3239	38.1901
																																										30.8108	54.0079	27.955			30.8108	57.2563	38.1378
																																										30.8709	53.9502	27.9061			30.8709	57.1888	38.0855
																																										30.9309	53.8925	27.8572			30.9309	57.1212	38.0333
																																										30.991	53.8349	27.8083			30.991	57.0537	37.9811
																																										31.0511	53.7774	27.7593			31.0511	56.9862	37.929
																																										31.1111	53.7198	27.7103			31.1111	56.9187	37.8769
																																										31.1712	53.6623	27.6613			31.1712	56.8513	37.8249
																																										31.2312	53.6048	27.6122			31.2312	56.7838	37.7728
																																										31.2913	53.5474	27.5631			31.2913	56.7164	37.7209
																																										31.3514	53.4899	27.514			31.3514	56.649	37.6689
																																										31.4114	53.4325	27.4649			31.4114	56.5816	37.6171
																																										31.4715	53.3752	27.4157			31.4715	56.5142	37.5652
																																										31.5315	53.3178	27.3665			31.5315	56.4469	37.5134
																																										31.5916	53.2605	27.3173			31.5916	56.3796	37.4616
																																										31.6517	53.2032	27.2681			31.6517	56.3123	37.4099
																																										31.7117	53.146	27.2188			31.7117	56.245	37.3582
																																										31.7718	53.0887	27.1696			31.7718	56.1778	37.3066
																																										31.8318	53.0315	27.1203			31.8318	56.1105	37.255
																																										31.8919	52.9743	27.071			31.8919	56.0433	37.2034
																																										31.952	52.9172	27.0216			31.952	55.9762	37.1519
																																										32.012	52.86	26.9723			32.012	55.909	37.1004
																																										32.0721	52.8029	26.9229			32.0721	55.8419	37.0489
																																										32.1321	52.7458	26.8735			32.1321	55.7748	36.9975
																																										32.1922	52.6888	26.8241			32.1922	55.7077	36.9461
																																										32.2523	52.6317	26.7747			32.2523	55.6407	36.8948
																																										32.3123	52.5747	26.7253			32.3123	55.5737	36.8435
																																										32.3724	52.5177	26.6758			32.3724	55.5067	36.7922
																																										32.4324	52.4607	26.6264			32.4324	55.4398	36.741
																																										32.4925	52.4038	26.5769			32.4925	55.3728	36.6898
																																										32.5526	52.3468	26.5274			32.5526	55.306	36.6387
																																										32.6126	52.2899	26.4779			32.6126	55.2391	36.5876
																																										32.6727	52.233	26.4284			32.6727	55.1723	36.5365
																																										32.7327	52.1762	26.3789			32.7327	55.1055	36.4855
																																										32.7928	52.1193	26.3294			32.7928	55.0387	36.4345
																																										32.8529	52.0625	26.2799			32.8529	54.972	36.3835
																																										32.9129	52.0056	26.2304			32.9129	54.9053	36.3326
																																										32.973	51.9488	26.1808			32.973	54.8387	36.2818
																																										33.033	51.892	26.1313			33.033	54.7721	36.2309
																																										33.0931	51.8353	26.0817			33.0931	54.7055	36.1801
																																										33.1532	51.7785	26.0322			33.1532	54.6389	36.1294
																																										33.2132	51.7218	25.9826			33.2132	54.5724	36.0786
																																										33.2733	51.665	25.9331			33.2733	54.506	36.0279
																																										33.3333	51.6083	25.8835			33.3333	54.4395	35.9773
																																										33.3934	51.5516	25.8339			33.3934	54.3731	35.9267
																																										33.4535	51.495	25.7844			33.4535	54.3068	35.8761
																																										33.5135	51.4383	25.7348			33.5135	54.2405	35.8255
																																										33.5736	51.3816	25.6852			33.5736	54.1742	35.775
																																										33.6336	51.325	25.6357			33.6336	54.108	35.7246
																																										33.6937	51.2684	25.5861			33.6937	54.0418	35.6741
																																										33.7538	51.2117	25.5366			33.7538	53.9756	35.6237
																																										33.8138	51.1551	25.487			33.8138	53.9095	35.5734
																																										33.8739	51.0985	25.4375			33.8739	53.8435	35.5231
																																										33.9339	51.0419	25.3879			33.9339	53.7775	35.4728
																																										33.994	50.9854	25.3384			33.994	53.7115	35.4225
																																										34.0541	50.9288	25.2888			34.0541	53.6456	35.3723
																																										34.1141	50.8722	25.2393			34.1141	53.5797	35.3221
																																										34.1742	50.8157	25.1898			34.1742	53.5138	35.272
																																										34.2342	50.7591	25.1403			34.2342	53.4481	35.2219
																																										34.2943	50.7026	25.0908			34.2943	53.3823	35.1718
																																										34.3544	50.6461	25.0413			34.3544	53.3166	35.1217
																																										34.4144	50.5895	24.9918			34.4144	53.251	35.0717
																																										34.4745	50.533	24.9424			34.4745	53.1854	35.0218
																																										34.5345	50.4765	24.8929			34.5345	53.1198	34.9718
																																										34.5946	50.42	24.8435			34.5946	53.0543	34.9219
																																										34.6547	50.3635	24.7941			34.6547	52.9889	34.8721
																																										34.7147	50.307	24.7446			34.7147	52.9235	34.8222
																																										34.7748	50.2505	24.6952			34.7748	52.8581	34.7724
																																										34.8348	50.194	24.6459			34.8348	52.7928	34.7227
																																										34.8949	50.1375	24.5965			34.8949	52.7276	34.673
																																										34.955	50.0811	24.5472			34.955	52.6624	34.6233
																																										35.015	50.0246	24.4978			35.015	52.5973	34.5736
																																										35.0751	49.9681	24.4485			35.0751	52.5322	34.524
																																										35.1351	49.9116	24.3992			35.1351	52.4672	34.4744
																																										35.1952	49.8551	24.35			35.1952	52.4022	34.4248
																																										35.2553	49.7987	24.3007			35.2553	52.3373	34.3753
																																										35.3153	49.7422	24.2515			35.3153	52.2724	34.3258
																																										35.3754	49.6857	24.2023			35.3754	52.2076	34.2764
																																										35.4354	49.6292	24.1531			35.4354	52.1429	34.2269
																																										35.4955	49.5727	24.104			35.4955	52.0782	34.1775
																																										35.5556	49.5163	24.0548			35.5556	52.0135	34.1282
																																										35.6156	49.4598	24.0057			35.6156	51.949	34.0789
																																										35.6757	49.4033	23.9566			35.6757	51.8845	34.0296
																																										35.7357	49.3468	23.9076			35.7357	51.82	33.9803
																																										35.7958	49.2903	23.8586			35.7958	51.7556	33.9311
																																										35.8559	49.2338	23.8096			35.8559	51.6913	33.8819
																																										35.9159	49.1773	23.7606			35.9159	51.627	33.8327
																																										35.976	49.1208	23.7117			35.976	51.5628	33.7836
																																										36.036	49.0643	23.6628			36.036	51.4987	33.7345
																																										36.0961	49.0078	23.6139			36.0961	51.4346	33.6854
																																										36.1562	48.9512	23.565			36.1562	51.3706	33.6364
																																										36.2162	48.8947	23.5162			36.2162	51.3066	33.5874
																																										36.2763	48.8382	23.4675			36.2763	51.2428	33.5384
																																										36.3363	48.7816	23.4187			36.3363	51.1789	33.4895
																																										36.3964	48.7251	23.37			36.3964	51.1152	33.4406
																																										36.4565	48.6685	23.3213			36.4565	51.0515	33.3917
																																										36.5165	48.6119	23.2727			36.5165	50.9879	33.3429
																																										36.5766	48.5553	23.2241			36.5766	50.9243	33.2941
																																										36.6366	48.4988	23.1755			36.6366	50.8609	33.2453
																																										36.6967	48.4422	23.127			36.6967	50.7974	33.1966
																																										36.7568	48.3855	23.0785			36.7568	50.7341	33.1478
																																										36.8168	48.3289	23.0301			36.8168	50.6708	33.0992
																																										36.8769	48.2723	22.9817			36.8769	50.6076	33.0505
																																										36.9369	48.2156	22.9333			36.9369	50.5445	33.0019
																																										36.997	48.159	22.885			36.997	50.4814	32.9533
																																										37.0571	48.1023	22.8367			37.0571	50.4184	32.9047
																																										37.1171	48.0456	22.7885			37.1171	50.3555	32.8562
																																										37.1772	47.9889	22.7403			37.1772	50.2927	32.8077
																																										37.2372	47.9322	22.6922			37.2372	50.2299	32.7592
																																										37.2973	47.8755	22.6441			37.2973	50.1672	32.7108
																																										37.3574	47.8187	22.596			37.3574	50.1046	32.6624
																																										37.4174	47.762	22.548			37.4174	50.042	32.614
																																										37.4775	47.7052	22.5001			37.4775	49.9796	32.5656
																																										37.5375	47.6484	22.4522			37.5375	49.9172	32.5173
																																										37.5976	47.5916	22.4043			37.5976	49.8549	32.469
																																										37.6577	47.5348	22.3565			37.6577	49.7926	32.4207
																																										37.7177	47.4779	22.3088			37.7177	49.7305	32.3725
																																										37.7778	47.4211	22.261			37.7778	49.6684	32.3243
																																										37.8378	47.3642	22.2134			37.8378	49.6064	32.2761
																																										37.8979	47.3073	22.1658			37.8979	49.5445	32.228
																																										37.958	47.2503	22.1183			37.958	49.4826	32.1799
																																										38.018	47.1934	22.0708			38.018	49.4209	32.1318
																																										38.0781	47.1364	22.0233			38.0781	49.3592	32.0837
																																										38.1381	47.0795	21.9759			38.1381	49.2976	32.0357
																																										38.1982	47.0225	21.9286			38.1982	49.2361	31.9877
																																										38.2583	46.9654	21.8814			38.2583	49.1746	31.9397
																																										38.3183	46.9084	21.8342			38.3183	49.1133	31.8917
																																										38.3784	46.8513	21.787			38.3784	49.052	31.8438
																																										38.4384	46.7942	21.7399			38.4384	48.9908	31.7959
																																										38.4985	46.7371	21.6929			38.4985	48.9297	31.7481
																																										38.5586	46.68	21.6459			38.5586	48.8687	31.7002
																																										38.6186	46.6228	21.599			38.6186	48.8078	31.6524
																																										38.6787	46.5656	21.5522			38.6787	48.747	31.6046
																																										38.7387	46.5084	21.5054			38.7387	48.6862	31.5569
																																										38.7988	46.4512	21.4587			38.7988	48.6256	31.5092
																																										38.8589	46.3939	21.412			38.8589	48.565	31.4615
																																										38.9189	46.3366	21.3654			38.9189	48.5045	31.4138
																																										38.979	46.2793	21.3189			38.979	48.4441	31.3662
																																										39.039	46.2219	21.2725			39.039	48.3838	31.3185
																																										39.0991	46.1645	21.2261			39.0991	48.3236	31.271
																																										39.1592	46.1071	21.1798			39.1592	48.2635	31.2234
																																										39.2192	46.0497	21.1335			39.2192	48.2035	31.1759
																																										39.2793	45.9922	21.0873			39.2793	48.1435	31.1284
																																										39.3393	45.9347	21.0412			39.3393	48.0837	31.0809
																																										39.3994	45.8772	20.9952			39.3994	48.0239	31.0334
																																										39.4595	45.8197	20.9492			39.4595	47.9643	30.986
																																										39.5195	45.7621	20.9033			39.5195	47.9047	30.9386
																																										39.5796	45.7045	20.8575			39.5796	47.8452	30.8912
																																										39.6396	45.6468	20.8118			39.6396	47.7859	30.8439
																																										39.6997	45.5891	20.7661			39.6997	47.7266	30.7965
																																										39.7598	45.5314	20.7205			39.7598	47.6674	30.7492
																																										39.8198	45.4737	20.675			39.8198	47.6083	30.702
																																										39.8799	45.4159	20.6295			39.8799	47.5493	30.6547
																																										39.9399	45.3581	20.5842			39.9399	47.4905	30.6075
																																										40	45.3002	20.5389			40	47.4317	30.5603
																																										40.0601	45.2423	20.4937			40.0601	47.373	30.5131
																																										40.1201	45.1844	20.4486			40.1201	47.3144	30.466
																																										40.1802	45.1264	20.4035			40.1802	47.2559	30.4188
																																										40.2402	45.0684	20.3586			40.2402	47.1975	30.3717
																																										40.3003	45.0104	20.3137			40.3003	47.1392	30.3247
																																										40.3604	44.9523	20.2689			40.3604	47.0811	30.2776
																																										40.4204	44.8942	20.2242			40.4204	47.023	30.2306
																																										40.4805	44.8361	20.1795			40.4805	46.965	30.1836
																																										40.5405	44.7779	20.135			40.5405	46.9071	30.1366
																																										40.6006	44.7197	20.0905			40.6006	46.8494	30.0897
																																										40.6607	44.6614	20.0461			40.6607	46.7917	30.0427
																																										40.7207	44.6031	20.0019			40.7207	46.7341	29.9958
																																										40.7808	44.5448	19.9577			40.7808	46.6767	29.949
																																										40.8408	44.4864	19.9136			40.8408	46.6193	29.9021
																																										40.9009	44.4279	19.8695			40.9009	46.5621	29.8553
																																										40.961	44.3695	19.8256			40.961	46.505	29.8085
																																										41.021	44.311	19.7818			41.021	46.4479	29.7617
																																										41.0811	44.2524	19.738			41.0811	46.391	29.7149
																																										41.1411	44.1938	19.6944			41.1411	46.3342	29.6682
																																										41.2012	44.1352	19.6508			41.2012	46.2775	29.6215
																																										41.2613	44.0765	19.6073			41.2613	46.2209	29.5748
																																										41.3213	44.0178	19.5639			41.3213	46.1645	29.5281
																																										41.3814	43.959	19.5207			41.3814	46.1081	29.4815
																																										41.4414	43.9002	19.4775			41.4414	46.0519	29.4349
																																										41.5015	43.8413	19.4344			41.5015	45.9957	29.3883
																																										41.5616	43.7824	19.3914			41.5616	45.9397	29.3417
																																										41.6216	43.7234	19.3485			41.6216	45.8838	29.2951
																																										41.6817	43.6644	19.3057			41.6817	45.828	29.2486
																																										41.7417	43.6054	19.263			41.7417	45.7723	29.2021
																																										41.8018	43.5463	19.2204			41.8018	45.7167	29.1556
																																										41.8619	43.4871	19.1779			41.8619	45.6613	29.1091
																																										41.9219	43.4279	19.1355			41.9219	45.6059	29.0627
																																										41.982	43.3687	19.0933			41.982	45.5507	29.0163
																																										42.042	43.3094	19.0511			42.042	45.4956	28.9699
																																										42.1021	43.25	19.009			42.1021	45.4406	28.9235
																																										42.1622	43.1906	18.967			42.1622	45.3858	28.8771
																																										42.2222	43.1312	18.9251			42.2222	45.331	28.8308
																																										42.2823	43.0717	18.8834			42.2823	45.2764	28.7845
																																										42.3423	43.0121	18.8417			42.3423	45.2219	28.7382
																																										42.4024	42.9525	18.8002			42.4024	45.1675	28.6919
																																										42.4625	42.8929	18.7587			42.4625	45.1132	28.6457
																																										42.5225	42.8331	18.7174			42.5225	45.0591	28.5995
																																										42.5826	42.7734	18.6762			42.5826	45.0051	28.5533
																																										42.6426	42.7136	18.635			42.6426	44.9512	28.5071
																																										42.7027	42.6537	18.594			42.7027	44.8974	28.4609
																																										42.7628	42.5938	18.5531			42.7628	44.8437	28.4148
																																										42.8228	42.5338	18.5124			42.8228	44.7902	28.3686
																																										42.8829	42.4737	18.4717			42.8829	44.7368	28.3225
																																										42.9429	42.4136	18.4311			42.9429	44.6835	28.2764
																																										43.003	42.3535	18.3907			43.003	44.6304	28.2304
																																										43.0631	42.2933	18.3504			43.0631	44.5774	28.1843
																																										43.1231	42.233	18.3102			43.1231	44.5245	28.1383
																																										43.1832	42.1727	18.2701			43.1832	44.4717	28.0923
																																										43.2432	42.1123	18.2301			43.2432	44.4191	28.0463
																																										43.3033	42.0518	18.1903			43.3033	44.3666	28.0003
																																										43.3634	41.9913	18.1505			43.3634	44.3142	27.9544
																																										43.4234	41.9307	18.1109			43.4234	44.2619	27.9085
																																										43.4835	41.8701	18.0714			43.4835	44.2098	27.8626
																																										43.5435	41.8094	18.0321			43.5435	44.1578	27.8167
																																										43.6036	41.7487	17.9928			43.6036	44.1059	27.7708
																																										43.6637	41.6879	17.9537			43.6637	44.0542	27.725
																																										43.7237	41.627	17.9147			43.7237	44.0026	27.6791
																																										43.7838	41.5661	17.8758			43.7838	43.9512	27.6333
																																										43.8438	41.5051	17.837			43.8438	43.8998	27.5875
																																										43.9039	41.444	17.7984			43.9039	43.8486	27.5417
																																										43.964	41.3829	17.7599			43.964	43.7976	27.496
																																										44.024	41.3217	17.7215			44.024	43.7467	27.4502
																																										44.0841	41.2604	17.6833			44.0841	43.6959	27.4045
																																										44.1441	41.1991	17.6452			44.1441	43.6452	27.3588
																																										44.2042	41.1377	17.6072			44.2042	43.5947	27.3131
																																										44.2643	41.0762	17.5693			44.2643	43.5443	27.2675
																																										44.3243	41.0147	17.5316			44.3243	43.4941	27.2218
																																										44.3844	40.9531	17.494			44.3844	43.444	27.1762
																																										44.4444	40.8915	17.4565			44.4444	43.394	27.1306
																																										44.5045	40.8298	17.4192			44.5045	43.3442	27.085
																																										44.5646	40.768	17.382			44.5646	43.2945	27.0394
																																										44.6246	40.7061	17.3449			44.6246	43.245	26.9938
																																										44.6847	40.6442	17.308			44.6847	43.1956	26.9483
																																										44.7447	40.5822	17.2712			44.7447	43.1464	26.9027
																																										44.8048	40.5201	17.2345			44.8048	43.0972	26.8572
																																										44.8649	40.458	17.198			44.8649	43.0483	26.8117
																																										44.9249	40.3957	17.1616			44.9249	42.9994	26.7663
																																										44.985	40.3335	17.1254			44.985	42.9508	26.7208
																																										45.045	40.2711	17.0893			45.045	42.9022	26.6754
																																										45.1051	40.2087	17.0533			45.1051	42.8538	26.6299
																																										45.1652	40.1462	17.0175			45.1652	42.8056	26.5845
																																										45.2252	40.0836	16.9818			45.2252	42.7575	26.5391
																																										45.2853	40.0209	16.9463			45.2853	42.7095	26.4937
																																										45.3453	39.9582	16.9108			45.3453	42.6617	26.4484
																																										45.4054	39.8954	16.8756			45.4054	42.614	26.403
																																										45.4655	39.8326	16.8404			45.4655	42.5665	26.3577
																																										45.5255	39.7697	16.8054			45.5255	42.5191	26.3124
																																										45.5856	39.7067	16.7705			45.5856	42.4718	26.2671
																																										45.6456	39.6436	16.7358			45.6456	42.4247	26.2218
																																										45.7057	39.5805	16.7012			45.7057	42.3777	26.1765
																																										45.7658	39.5173	16.6667			45.7658	42.3309	26.1313
																																										45.8258	39.454	16.6324			45.8258	42.2842	26.086
																																										45.8859	39.3907	16.5982			45.8859	42.2376	26.0408
																																										45.9459	39.3273	16.5641			45.9459	42.1911	25.9956
																																										46.006	39.2638	16.5302			46.006	42.1448	25.9504
																																										46.0661	39.2002	16.4963			46.0661	42.0987	25.9053
																																										46.1261	39.1366	16.4627			46.1261	42.0527	25.8601
																																										46.1862	39.073	16.4291			46.1862	42.0068	25.815
																																										46.2462	39.0092	16.3957			46.2462	41.961	25.7698
																																										46.3063	38.9454	16.3624			46.3063	41.9154	25.7247
																																										46.3664	38.8815	16.3292			46.3664	41.8699	25.6796
																																										46.4264	38.8176	16.2961			46.4264	41.8245	25.6345
																																										46.4865	38.7536	16.2632			46.4865	41.7793	25.5895
																																										46.5465	38.6895	16.2304			46.5465	41.7342	25.5444
																																										46.6066	38.6254	16.1978			46.6066	41.6892	25.4994
																																										46.6667	38.5612	16.1652			46.6667	41.6444	25.4543
																																										46.7267	38.4969	16.1328			46.7267	41.5996	25.4093
																																										46.7868	38.4326	16.1005			46.7868	41.5551	25.3643
																																										46.8468	38.3682	16.0683			46.8468	41.5106	25.3194
																																										46.9069	38.3037	16.0363			46.9069	41.4663	25.2744
																																										46.967	38.2392	16.0044			46.967	41.4221	25.2294
																																										47.027	38.1746	15.9725			47.027	41.378	25.1845
																																										47.0871	38.11	15.9409			47.0871	41.334	25.1396
																																										47.1471	38.0453	15.9093			47.1471	41.2902	25.0947
																																										47.2072	37.9805	15.8778			47.2072	41.2465	25.0498
																																										47.2673	37.9157	15.8465			47.2673	41.2029	25.0049
																																										47.3273	37.8508	15.8153			47.3273	41.1594	24.96
																																										47.3874	37.7859	15.7842			47.3874	41.1161	24.9152
																																										47.4474	37.7209	15.7532			47.4474	41.0729	24.8703
																																										47.5075	37.6558	15.7224			47.5075	41.0298	24.8255
																																										47.5676	37.5907	15.6916			47.5676	40.9868	24.7807
																																										47.6276	37.5255	15.661			47.6276	40.944	24.7359
																																										47.6877	37.4602	15.6305			47.6877	40.9012	24.6911
																																										47.7477	37.3949	15.6001			47.7477	40.8586	24.6463
																																										47.8078	37.3295	15.5698			47.8078	40.8161	24.6016
																																										47.8679	37.2641	15.5397			47.8679	40.7737	24.5568
																																										47.9279	37.1986	15.5096			47.9279	40.7315	24.5121
																																										47.988	37.1331	15.4797			47.988	40.6893	24.4674
																																										48.048	37.0675	15.4498			48.048	40.6473	24.4227
																																										48.1081	37.0018	15.4201			48.1081	40.6054	24.378
																																										48.1682	36.9361	15.3905			48.1682	40.5636	24.3333
																																										48.2282	36.8703	15.361			48.2282	40.5219	24.2887
																																										48.2883	36.8045	15.3316			48.2883	40.4803	24.244
																																										48.3483	36.7386	15.3023			48.3483	40.4389	24.1994
																																										48.4084	36.6727	15.2732			48.4084	40.3975	24.1547
																																										48.4685	36.6067	15.2441			48.4685	40.3563	24.1101
																																										48.5285	36.5406	15.2151			48.5285	40.3151	24.0655
																																										48.5886	36.4745	15.1863			48.5886	40.2741	24.0209
																																										48.6486	36.4083	15.1575			48.6486	40.2332	23.9764
																																										48.7087	36.3421	15.1289			48.7087	40.1924	23.9318
																																										48.7688	36.2758	15.1004			48.7688	40.1517	23.8872
																																										48.8288	36.2095	15.0719			48.8288	40.1112	23.8427
																																										48.8889	36.1431	15.0436			48.8889	40.0707	23.7982
																																										48.9489	36.0767	15.0154			48.9489	40.0303	23.7537
																																										49.009	36.0102	14.9873			49.009	39.9901	23.7092
																																										49.0691	35.9437	14.9593			49.0691	39.9499	23.6647
																																										49.1291	35.8771	14.9313			49.1291	39.9099	23.6202
																																										49.1892	35.8104	14.9035			49.1892	39.87	23.5757
																																										49.2492	35.7437	14.8758			49.2492	39.8301	23.5313
																																										49.3093	35.677	14.8482			49.3093	39.7904	23.4868
																																										49.3694	35.6102	14.8207			49.3694	39.7508	23.4424
																																										49.4294	35.5433	14.7933			49.4294	39.7112	23.398
																																										49.4895	35.4764	14.766			49.4895	39.6718	23.3536
																																										49.5495	35.4095	14.7387			49.5495	39.6325	23.3092
																																										49.6096	35.3425	14.7116			49.6096	39.5933	23.2648
																																										49.6697	35.2754	14.6846			49.6697	39.5542	23.2204
																																										49.7297	35.2083	14.6577			49.7297	39.5151	23.1761
																																										49.7898	35.1412	14.6308			49.7898	39.4762	23.1317
																																										49.8498	35.074	14.6041			49.8498	39.4374	23.0874
																																										49.9099	35.0067	14.5774			49.9099	39.3987	23.043
																																										49.97	34.9394	14.5509			49.97	39.36	22.9987
																																										50.03	34.8721	14.5244			50.03	39.3215	22.9544
																																										50.0901	34.8047	14.4981			50.0901	39.2831	22.9101
																																										50.1502	34.7372	14.4718			50.1502	39.2447	22.8658
																																										50.2102	34.6697	14.4456			50.2102	39.2065	22.8216
																																										50.2703	34.6022	14.4195			50.2703	39.1684	22.7773
																																										50.3303	34.5346	14.3935			50.3303	39.1303	22.7331
																																										50.3904	34.467	14.3676			50.3904	39.0923	22.6888
																																										50.4505	34.3993	14.3418			50.4505	39.0545	22.6446
																																										50.5105	34.3316	14.3161			50.5105	39.0167	22.6004
																																										50.5706	34.2638	14.2904			50.5706	38.979	22.5562
																																										50.6306	34.196	14.2649			50.6306	38.9414	22.512
																																										50.6907	34.1281	14.2394			50.6907	38.9039	22.4678
																																										50.7508	34.0602	14.214			50.7508	38.8665	22.4236
																																										50.8108	33.9923	14.1887			50.8108	38.8292	22.3794
																																										50.8709	33.9243	14.1635			50.8709	38.7919	22.3353
																																										50.9309	33.8562	14.1384			50.9309	38.7548	22.2911
																																										50.991	33.7882	14.1134			50.991	38.7177	22.247
																																										51.0511	33.72	14.0884			51.0511	38.6808	22.2028
																																										51.1111	33.6519	14.0635			51.1111	38.6439	22.1587
																																										51.1712	33.5837	14.0388			51.1712	38.6071	22.1146
																																										51.2312	33.5154	14.014			51.2312	38.5703	22.0705
																																										51.2913	33.4471	13.9894			51.2913	38.5337	22.0264
																																										51.3514	33.3788	13.9649			51.3514	38.4972	21.9823
																																										51.4114	33.3104	13.9404			51.4114	38.4607	21.9383
																																										51.4715	33.242	13.916			51.4715	38.4243	21.8942
																																										51.5315	33.1735	13.8917			51.5315	38.388	21.8502
																																										51.5916	33.105	13.8675			51.5916	38.3518	21.8061
																																										51.6517	33.0365	13.8434			51.6517	38.3157	21.7621
																																										51.7117	32.9679	13.8193			51.7117	38.2796	21.7181
																																										51.7718	32.8993	13.7953			51.7718	38.2436	21.674
																																										51.8318	32.8306	13.7714			51.8318	38.2078	21.63
																																										51.8919	32.7619	13.7475			51.8919	38.1719	21.586
																																										51.952	32.6932	13.7238			51.952	38.1362	21.5421
																																										52.012	32.6244	13.7001			52.012	38.1005	21.4981
																																										52.0721	32.5556	13.6765			52.0721	38.065	21.4541
																																										52.1321	32.4867	13.6529			52.1321	38.0294	21.4101
																																										52.1922	32.4178	13.6295			52.1922	37.994	21.3662
																																										52.2523	32.3489	13.6061			52.2523	37.9587	21.3222
																																										52.3123	32.2799	13.5827			52.3123	37.9234	21.2783
																																										52.3724	32.2109	13.5595			52.3724	37.8882	21.2344
																																										52.4324	32.1419	13.5363			52.4324	37.853	21.1905
																																										52.4925	32.0728	13.5132			52.4925	37.818	21.1466
																																										52.5526	32.0037	13.4901			52.5526	37.783	21.1027
																																										52.6126	31.9345	13.4672			52.6126	37.7481	21.0588
																																										52.6727	31.8653	13.4443			52.6727	37.7132	21.0149
																																										52.7327	31.7961	13.4214			52.7327	37.6785	20.971
																																										52.7928	31.7269	13.3987			52.7928	37.6438	20.9271
																																										52.8529	31.6576	13.376			52.8529	37.6091	20.8833
																																										52.9129	31.5882	13.3533			52.9129	37.5746	20.8394
																																										52.973	31.5189	13.3308			52.973	37.5401	20.7956
																																										53.033	31.4495	13.3083			53.033	37.5056	20.7517
																																										53.0931	31.3801	13.2858			53.0931	37.4713	20.7079
																																										53.1532	31.3106	13.2635			53.1532	37.437	20.6641
																																										53.2132	31.2411	13.2411			53.2132	37.4027	20.6202
																																										53.2733	31.1716	13.2189			53.2733	37.3686	20.5764
																																										53.3333	31.102	13.1967			53.3333	37.3345	20.5326
																																										53.3934	31.0324	13.1746			53.3934	37.3004	20.4888
																																										53.4535	30.9628	13.1525			53.4535	37.2665	20.4451
																																										53.5135	30.8932	13.1305			53.5135	37.2326	20.4013
																																										53.5736	30.8235	13.1086			53.5736	37.1987	20.3575
																																										53.6336	30.7538	13.0867			53.6336	37.1649	20.3137
																																										53.6937	30.684	13.0649			53.6937	37.1312	20.27
																																										53.7538	30.6142	13.0431			53.7538	37.0976	20.2262
																																										53.8138	30.5444	13.0214			53.8138	37.064	20.1825
																																										53.8739	30.4746	12.9998			53.8739	37.0304	20.1387
																																										53.9339	30.4047	12.9782			53.9339	36.9969	20.095
																																										53.994	30.3348	12.9567			53.994	36.9635	20.0513
																																										54.0541	30.2649	12.9352			54.0541	36.9302	20.0076
																																										54.1141	30.195	12.9138			54.1141	36.8968	19.9639
																																										54.1742	30.125	12.8924			54.1742	36.8636	19.9202
																																										54.2342	30.055	12.8711			54.2342	36.8304	19.8765
																																										54.2943	29.9849	12.8498			54.2943	36.7973	19.8328
																																										54.3544	29.9149	12.8286			54.3544	36.7642	19.7891
																																										54.4144	29.8448	12.8075			54.4144	36.7312	19.7454
																																										54.4745	29.7747	12.7864			54.4745	36.6982	19.7017
																																										54.5345	29.7045	12.7653			54.5345	36.6653	19.6581
																																										54.5946	29.6344	12.7443			54.5946	36.6324	19.6144
																																										54.6547	29.5642	12.7234			54.6547	36.5996	19.5707
																																										54.7147	29.4939	12.7025			54.7147	36.5668	19.5271
																																										54.7748	29.4237	12.6816			54.7748	36.5341	19.4835
																																										54.8348	29.3534	12.6608			54.8348	36.5014	19.4398
																																										54.8949	29.2831	12.6401			54.8949	36.4688	19.3962
																																										54.955	29.2128	12.6194			54.955	36.4362	19.3526
																																										55.015	29.1424	12.5987			55.015	36.4037	19.3089
																																										55.0751	29.0721	12.5781			55.0751	36.3713	19.2653
																																										55.1351	29.0017	12.5575			55.1351	36.3388	19.2217
																																										55.1952	28.9313	12.537			55.1952	36.3065	19.1781
																																										55.2553	28.8608	12.5165			55.2553	36.2741	19.1345
																																										55.3153	28.7904	12.4961			55.3153	36.2419	19.0909
																																										55.3754	28.7199	12.4757			55.3754	36.2096	19.0473
																																										55.4354	28.6494	12.4554			55.4354	36.1774	19.0037
																																										55.4955	28.5788	12.4351			55.4955	36.1453	18.9602
																																										55.5556	28.5083	12.4148			55.5556	36.1132	18.9166
																																										55.6156	28.4377	12.3946			55.6156	36.0811	18.873
																																										55.6757	28.3671	12.3744			55.6757	36.0491	18.8294
																																										55.7357	28.2965	12.3543			55.7357	36.0171	18.7859
																																										55.7958	28.2259	12.3342			55.7958	35.9852	18.7423
																																										55.8559	28.1552	12.3141			55.8559	35.9533	18.6988
																																										55.9159	28.0845	12.2941			55.9159	35.9214	18.6552
																																										55.976	28.0138	12.2741			55.976	35.8896	18.6117
																																										56.036	27.9431	12.2542			56.036	35.8579	18.5682
																																										56.0961	27.8724	12.2343			56.0961	35.8261	18.5246
																																										56.1562	27.8016	12.2144			56.1562	35.7944	18.4811
																																										56.2162	27.7308	12.1946			56.2162	35.7627	18.4376
																																										56.2763	27.6601	12.1747			56.2763	35.7311	18.394
																																										56.3363	27.5892	12.155			56.3363	35.6995	18.3505
																																										56.3964	27.5184	12.1353			56.3964	35.668	18.307
																																										56.4565	27.4476	12.1156			56.4565	35.6365	18.2635
																																										56.5165	27.3767	12.0959			56.5165	35.605	18.22
																																										56.5766	27.3058	12.0763			56.5766	35.5735	18.1765
																																										56.6366	27.2349	12.0567			56.6366	35.5421	18.133
																																										56.6967	27.164	12.0371			56.6967	35.5107	18.0895
																																										56.7568	27.0931	12.0175			56.7568	35.4793	18.046
																																										56.8168	27.0222	11.998			56.8168	35.448	18.0025
																																										56.8769	26.9512	11.9786			56.8769	35.4167	17.9591
																																										56.9369	26.8802	11.9591			56.9369	35.3855	17.9156
																																										56.997	26.8093	11.9397			56.997	35.3542	17.8721
																																										57.0571	26.7383	11.9203			57.0571	35.323	17.8286
																																										57.1171	26.6672	11.9009			57.1171	35.2919	17.7852
																																										57.1772	26.5962	11.8816			57.1772	35.2607	17.7417
																																										57.2372	26.5252	11.8623			57.2372	35.2296	17.6982
																																										57.2973	26.4541	11.843			57.2973	35.1985	17.6548
																																										57.3574	26.383	11.8237			57.3574	35.1674	17.6113
																																										57.4174	26.312	11.8045			57.4174	35.1364	17.5679
																																										57.4775	26.2409	11.7853			57.4775	35.1054	17.5244
																																										57.5375	26.1698	11.7661			57.5375	35.0744	17.481
																																										57.5976	26.0986	11.7469			57.5976	35.0434	17.4375
																																										57.6577	26.0275	11.7278			57.6577	35.0124	17.3941
																																										57.7177	25.9564	11.7086			57.7177	34.9815	17.3506
																																										57.7778	25.8852	11.6895			57.7778	34.9506	17.3072
																																										57.8378	25.8141	11.6704			57.8378	34.9197	17.2638
																																										57.8979	25.7429	11.6514			57.8979	34.8889	17.2203
																																										57.958	25.6717	11.6323			57.958	34.858	17.1769
																																										58.018	25.6005	11.6133			58.018	34.8272	17.1335
																																										58.0781	25.5293	11.5943			58.0781	34.7964	17.0901
																																										58.1381	25.4581	11.5753			58.1381	34.7656	17.0466
																																										58.1982	25.3869	11.5564			58.1982	34.7349	17.0032
																																										58.2583	25.3157	11.5374			58.2583	34.7041	16.9598
																																										58.3183	25.2444	11.5185			58.3183	34.6734	16.9164
																																										58.3784	25.1732	11.4995			58.3784	34.6427	16.873
																																										58.4384	25.1019	11.4806			58.4384	34.612	16.8295
																																										58.4985	25.0307	11.4617			58.4985	34.5813	16.7861
																																										58.5586	24.9594	11.4429			58.5586	34.5506	16.7427
																																										58.6186	24.8881	11.424			58.6186	34.52	16.6993
																																										58.6787	24.8168	11.4052			58.6787	34.4893	16.6559
																																										58.7387	24.7455	11.3863			58.7387	34.4587	16.6125
																																										58.7988	24.6743	11.3675			58.7988	34.4281	16.5691
																																										58.8589	24.603	11.3487			58.8589	34.3975	16.5257
																																										58.9189	24.5316	11.3299			58.9189	34.3669	16.4823
																																										58.979	24.4603	11.3111			58.979	34.3363	16.4389
																																										59.039	24.389	11.2923			59.039	34.3057	16.3955
																																										59.0991	24.3177	11.2735			59.0991	34.2752	16.3521
																																										59.1592	24.2464	11.2547			59.1592	34.2446	16.3087
																																										59.2192	24.175	11.236			59.2192	34.2141	16.2653
																																										59.2793	24.1037	11.2172			59.2793	34.1835	16.2219
																																										59.3393	24.0324	11.1985			59.3393	34.153	16.1785
																																										59.3994	23.961	11.1797			59.3994	34.1225	16.1351
																																										59.4595	23.8897	11.161			59.4595	34.0919	16.0917
																																										59.5195	23.8184	11.1423			59.5195	34.0614	16.0483
																																										59.5796	23.747	11.1235			59.5796	34.0309	16.0049
																																										59.6396	23.6757	11.1048			59.6396	34.0004	15.9615
																																										59.6997	23.6043	11.0861			59.6997	33.9699	15.9181
																																										59.7598	23.533	11.0674			59.7598	33.9394	15.8747
																																										59.8198	23.4616	11.0487			59.8198	33.9089	15.8313
																																										59.8799	23.3902	11.03			59.8799	33.8784	15.788
																																										59.9399	23.3189	11.0113			59.9399	33.8479	15.7446
																																										60	23.2475	10.9925			60	33.8174	15.7012

## Sheet: Figure 4
Figure 4a												Figure 4b									Figure 4c																		Figure 4d
Data1:	DOX-inducible shRNA BE(2)-C											Data1:	BE(2)-C								Uncropped blots for Figure 4c																		Data1:	DOX-inducible lncNB1 shRNA-1 BE(2)-C
		DOX-inducible Control shRNA			DOX-inducible lncNB1 shRNA-1			DOX-inducible lncNB1 shRNA-2					Control siRNA	E2F1 siRNA-1	E2F1 siRNA-2																									Input - DOX		Input + DOX		ChIP E2F-1 - DOX		ChIP E2F-1 + DOX
Percentage of normalized relative light	pGL3_DEPDC1B_1146bp	92.2745	126.265	97.6272	75.1137	37.9281	46.1712	26.7483	22.8052	40.0052		Fold reduction in DEPDC1B mRNA	1.00148	0.526416	0.78527																									Mean	SEM	Mean	SEM	Mean	SEM	Mean	SEM		DOX-inducible lncNB1 shRNA-1 BE(2)-C
unit ratio of DOX (+) / DOX (-)	pGL3_DEPDC1B_545bp	110.16	88.6555	99.865	55.6549	62.902	70.33	27.8996	35.2297	39.7452			1.00039	0.265403	0.569584																									1	0.0912	1	0.0543	8.4485	1.3411	1.7432	0.5224		ChIP E2F-1 - DOX - ChIP E2F-1 + DOX
	pGL3_DEPDC1B_75bp	88.754	82.1981	104.88	54.5669	66.8743	65.6134	55.34	50.4241	44.2847			1.00932	0.354002	0.661531																								-0.6 KB	1	0.0579	1	0.04889	6.9242	1.0299	0.5333	0.4089		Sidak's multiple comparisons test
	pGL3_DEPDC1B_545bp+20bp deletion	97.4388	103.019	93.435	94.5558	122.221	89.743	94.3786	91.8697	96.954																														1	0.1245	1	0.05971	9.9728	1.6523	2.9531	0.6359		-0.6 KB
	pGL3_DEPDC1B_75bp+20bp deletion	95.7942	108.369	101.55	89.7725	103.286	94.876	82.0924	90.7463	99.32		Dunnett's multiple comparisons test	Mean Diff.	95.00% CI of diff.	Significant?	Summary	Adjusted P Value																							1	0.1318	1	0.04443	45.8101	8.0387	6.5198	0.4496		TSS
																																							TSS	1	0.0985	1	0.03902	40.1648	7.5861	4.1874	0.3957		+0.6 KB
pGL3_DEPDC1B_1146bp - (1)			pGL3_DEPDC1B_1146bp - (2)									Control siRNA vs. E2F1 siRNA-1	0.6218	0.3905 to 0.853	Yes	***	0.0005																							1	0.1651	1	0.04984	51.4554	8.4913	8.8522	0.5035
Column B	DOX-inducible lncNB1 shRNA-1		Column C			DOX-inducible lncNB1 shRNA-2						Control siRNA vs. E2F1 siRNA-2	0.3316	0.1004 to 0.5628	Yes	*	0.0113																							1	0.07822	1	0.03399	6.237	1.7892	1.9847	0.3345
vs.	vs		vs.			vs																																	+0.6 KB	1	0.04492	1	0.02858	5.0261	1.5661	0.2062	0.2933
Column A	DOX-inducible Control shRNA		Column A			DOX-inducible Control shRNA																																		1	0.11152	1	0.0394	7.4479	2.0123	3.7632	0.3757
												Data2:	Kelly
Unpaired t test			Unpaired t test										Control siRNA	E2F1 siRNA-1	E2F1 siRNA-2
P value	0.0276		P value			0.003						Fold reduction in DEPDC1B mRNA	1.00029	0.684757	0.838945																								Data:2	DOX-inducible lncNB1 shRNA-2 BE(2)-C
P value summary	*		P value summary			**							1.00014	0.421351	0.566345																									Input - DOX		Input + DOX		ChIP E2F-1 - DOX		ChIP E2F-1 + DOX
Significantly different? (P < 0.05)	Yes		Significantly different? (P < 0.05)			Yes							1.00013	0.471028	0.616928																									Mean	SEM	Mean	SEM	Mean	SEM	Mean	SEM		DOX-inducible lncNB1 shRNA-2 BE(2)-C
One- or two-tailed P value?	Two-tailed		One- or two-tailed P value?			Two-tailed																																		1	0.022	1	0.0193	4.09	1.44	3.37	2.46		ChIP E2F-1 - DOX - ChIP E2F-1 + DOX
t, df	t=3,388 df=4		t, df			t=6,421 df=4						Dunnett's multiple comparisons test	Mean Diff.	95.00% CI of diff.	Significant?	Summary	Adjusted P Value																						-0.6 KB	1	0.0064	1	0.01035	2.8346	0.5282	2.931	2.007		Sidak's multiple comparisons test
																																								1	0.198	1	0.0451	5.34	2.353	3.83	1.56		-0.6 KB
												Control siRNA vs. E2F1 siRNA-1	0.4745	0.2025 to 0.7465	Yes	**	0.0044																							1	0.198	1	0.0451	14.65	5.5	3.8339	1.563		TSS
pGL3_DEPDC1B_545p - (1)			pGL3_DEPDC1B_545p - (2)									Control siRNA vs. E2F1 siRNA-2	0.3261	0.05412 to 0.5981	Yes	*	0.0246																						TSS	1	0.1824	1	0.03615	8.7377	5.4133	5.614	1.107		+0.6 KB
Column B	DOX-inducible lncNB1 shRNA-1		Column C			DOX-inducible lncNB1 shRNA-2																																		1	0.0398	1	0.0985	20.562	5.68	2.03	0.22
vs.	vs		vs.			vs																																		1	0.0398	1	0.0985	1.64	0.91	2.0311	0.2223
Column A	DOX-inducible Control shRNA		Column A			DOX-inducible Control shRNA																																	+0.6 KB	1	0.0242	1	0.08955	0.1965	0.775	0.033	0.2077
																																								1	0.0554	1	0.1074	3.09	1.045	4.027	0.2323
Unpaired t test			Unpaired t test
P value	0.0082		P value			0.0008
P value summary	**		P value summary			***
Significantly different? (P < 0.05)	Yes		Significantly different? (P < 0.05)			Yes
One- or two-tailed P value?	Two-tailed		One- or two-tailed P value?			Two-tailed
t, df	t=4,869 df=4		t, df			t=9,187 df=4
pGL3_DEPDC1B_75p - (1)			pGL3_DEPDC1B_75p - (2)
Column B	DOX-inducible lncNB1 shRNA-1		Column C			DOX-inducible lncNB1 shRNA-2
vs.	vs		vs.			vs
Column A	DOX-inducible Control shRNA		Column A			DOX-inducible Control shRNA
Unpaired t test			Unpaired t test
P value	0.0191		P value			0.0049
P value summary	*		P value summary			**
Significantly different? (P < 0.05)	Yes		Significantly different? (P < 0.05)			Yes
One- or two-tailed P value?	Two-tailed		One- or two-tailed P value?			Two-tailed
t, df	t=3,798 df=4		t, df			t=5,621 df=4
pGL3_DEPDC1B_545bp+20bp del - (1)			pGL3_DEPDC1B_545bp+20bp del - (2)
Column B	DOX-inducible lncNB1 shRNA-1		Column C			DOX-inducible lncNB1 shRNA-2
vs.	vs		vs.			vs
Column A	DOX-inducible Control shRNA		Column A			DOX-inducible Control shRNA
Unpaired t test			Unpaired t test
P value	0.7089		P value			0.3202
P value summary	ns		P value summary			ns
Significantly different? (P < 0.05)	No		Significantly different? (P < 0.05)			No
One- or two-tailed P value?	Two-tailed		One- or two-tailed P value?			Two-tailed
t, df	t=0,4011 df=4		t, df			t=1,134 df=4
pGL3_DEPDC1B_75bp+20bp del - (1)			pGL3_DEPDC1B_75bp+20bp del - (2)
Column B	DOX-inducible lncNB1 shRNA-1		Column C			DOX-inducible lncNB1 shRNA-2
vs.	vs		vs.			vs
Column A	DOX-inducible Control shRNA		Column A			DOX-inducible Control shRNA
Unpaired t test			Unpaired t test
P value	0.3309		P value			0.1436
P value summary	ns		P value summary			ns
Significantly different? (P < 0.05)	No		Significantly different? (P < 0.05)			No
One- or two-tailed P value?	Two-tailed		One- or two-tailed P value?			Two-tailed
t, df	t=1,106 df=4		t, df			t=1,816 df=4
[truncated: 6 more columns]

## Sheet: Figure 5
Figure 5a															Figure 5b							Figure 5c								Figure 5d										Figure 5e
															Uncropped blots for Figure 5b							Data1:	BE(2)C							Data1:	BE(2)-C	Control siRNA	Control siRNA	lncNB siRNA-1	lncNB siRNA-2					Uncropped blots for Figure 5e
																							Input	Control IgG	RPL35 Ab		Mann-Whitney test of Kelly				Input	Control IgG	RPL35 Ab	RPL35 Ab	RPL35 Ab
																						lncNB1 RNA	93.9238	0	0.028024		Column C	RPL35		E2F1 RNA (% of input)	104.122	0.0099945	0.607712	0.448711	0.406673
																						(% of input)	79.1512	0.027948	0.408372		vs.	vs.			98.9374	0.012076	0.616996	0.523989	0.447718
																							131.237	0	0.434887		Column B	Control IgG			97.4126	0.0142235	0.598232	0.567982	0.548002
																							96.2688	0.026219	0.326363						105.032	0.011275	0.66574	0.50516	0.515783
																											Mann Whitney test
																											P value	0.0286			Column C (RPL35 Ab Control siRNA)		Cloumn C (RPL35 Ab Control siRNA)	Cloumn C (RPL35 Ab Control siRNA)
																											Exact or approximate P value?	Exact			vs.		vs.	vs.
																											P value summary	*			Column B (Control IgG Control siRNA)		Column D (RPL35 Ab lncNB1 siRNA-1)	Column E (RPL35 Ab lncNB1 siRNA-2)
																											Significantly different (P < 0.05)?	Yes		Unpaired t test
																											One- or two-tailed P value?	Two-tailed		P value	< 0.0001		0.0087	0.0069
																											Sum of ranks in column B,C	10 , 26		P value summary	***		**	**
																											Mann-Whitney U	0		Significantly different (P < 0.05)?	Yes		Yes	Yes
																														One- or two-tailed P value?	Two-tailed		Two-tailed	Two-tailed
																														t, df	t=40.56, df=6		t=3.828, df=6	t=4.03 df=6
																						Data2:	Kelly
																							Input	Control IgG	RPL35 Ab		Mann-Whitney test of Kelly
																						lncNB1 RNA	103.073	0	0.592985		Column C	RPL35
																						(% of input)	110.872	0	4.89207		vs.	vs.
																							90.8338	0	6.13482		Column B	Control IgG
																														Data2:	Kelly	Control siRNA	Control siRNA	lncNB siRNA-1	lncNB siRNA-2
																											Mann Whitney test				Input	Control IgG	RPL35 Ab	RPL35 Ab	RPL35 Ab
																											P value	0.0022		E2F1 RNA (% of input)	101.984	0.011435	0.953874	0.809669	0.565457
																											Exact or approximate P value?	Exact			112.792	0.020089	1.51649	0.902367	0.672937
																											P value summary	**			100.531	0.024985	1.58831	0.891508	0.700507
																											Significantly different (P < 0.05)?	Yes			88.1912	0.023005	1.5018	0.754458	0.606576
																											One- or two-tailed P value?	Two-tailed
																											Sum of ranks in column B,C	21 , 57			Column C (RPL35 Ab Control siRNA)		Cloumn C (RPL35 Ab Control siRNA)	Cloumn C (RPL35 Ab Control siRNA)
																											Mann-Whitney U	0			vs.		vs.	vs.
																															Column B (Control IgG Control siRNA)		Column D (RPL35 Ab lncNB1 siRNA-1)	Column E (RPL35 Ab lncNB1 siRNA-2)
																														Unpaired t test
																														P value	< 0.0001		0.0107	0.0024
																														P value summary	***		*	**
																														Significantly different (P < 0.05)?	Yes		Yes	Yes
																														One- or two-tailed P value?	Two-tailed		Two-tailed	Two-tailed
																														t, df	t=9.342, df=6		t=3.652, df=6	t=5.031, df=6

## Sheet: Figure 6
Figure 6a									Figure 6b									Figure 6c										Figure 6d									Figure 6e								Figure 6f
Data1:	BE(2)-C								Data1:	BE(2)-C								Data1:	BE(2)-C cells									Data1:	BE(2)-C				Kelly				Data1:	BE(2)-C			Kelly				Data1:	DOX-inducible shRNA BE(2)-C
	Control siRNA	lncNB1 siRNA-1	lncNB1 siRNA-2							Control siRNA	lncNB1 siRNA-1	lncNB1 siRNA-2							Control siRNA	DEPDC1B siRNA-1	DEPDC1B siRNA-2								Control siRNA	RPL35 siRNA-1	RPL35 siRNA-2		Control siRNA	RPL35 siRNA-1	RPL35 siRNA-2			Control siRNA	E2F1 siRNA-1	E2F1 siRNA-2	Control siRNA	E2F1 siRNA-1	E2F1 siRNA-2			DOX-inducible	DOX-inducible	DOX-inducible	DOX-inducible
% change in number of viable cells	100	23.1483	14.4317						% Annexin V (+) cells	8.125	37.15	64.3						% change in number of viable cells	104.397	62.1733	59.3667							% change in number of viable cells	100.001	26.1096	29.3516		100.001	28.6198	26.7595		% change in number of viable cells	100	17.4644	39.9008	100	35.1283	61.025			Control shRNA	Control shRNA	lncNB1 shRNA-1	lncNB1 shRNA-1
	100	24.4567	27.67							7.155	27.055	38.35							95.6033	64.76	58.5233								100	23.2	18.8186		99.9999	9.43201	16.3924			100	20.0342	32.2257	100	38.184	79.5215			DMSO	DOX	DMSO	DOX
	100	31.49	32.995							11.88	39.45	47.85							101.163	76.4733	58.7833								99.9998	22.093	16.8463		99.9999	8.52072	18.1858			100	17.5	27.5	100	30	57		% cells at S phase	13.8	14.4	17.6	2.39
																																														22.2	23.7	21.2	4.22
Dunnett's multiple comparisons test	Mean Diff.	95.00% CI of diff.	Significant?	Summary					Dunnett's multiple comparisons test	Mean Diff.	95.00% CI of diff.	Significant?	Summary					Dunnett's multiple comparisons test	Mean Diff.	95.00% CI of diff.	Significant?	Summary						Dunnett's multiple comparisons test	Mean Diff.	95.00% CI of diff.	Significant?	Summary					Dunnett's multiple comparisons test	Mean Diff.	95.00% CI of diff.	Significant?	Summary					20.5	18.7	19	2.66
Control siRNA vs. lncNB1 siRNA-1	73.64	59.38 to 87.89	Yes	****					Control siRNA vs. lncNB1 siRNA-1	-25.5	-45.61 to -5.385	Yes	*					Control siRNA vs. DEPDC1B siRNA-1	32.59	20.66 to 44.51	Yes	***						Control siRNA vs. RPL35 siRNA-1	76.2	62.22 to 90.18	Yes	****					Control siRNA vs. E2F1 siRNA-1	81.67	67.9 to 95.44	Yes	****				Column D	DOX-inducible lncNB1 shRNA-1 DOX
Control siRNA vs. lncNB1 siRNA-2	74.97	60.72 to 89.22	Yes	****					Control siRNA vs. lncNB1 siRNA-2	-41.11	-61.23 to -21	Yes	**					Control siRNA vs. DEPDC1B siRNA-2	41.5	29.57 to 53.42	Yes	***						Control siRNA vs. RPL35 siRNA-2	78.33	64.34 to 92.31	Yes	****					Control siRNA vs. E2F1 siRNA-2	66.79	53.02 to 80.56	Yes	****				vs.	vs.
																												Control siRNA vs. Control siRNA	0	-13.98 to 13.98	No	ns					Control siRNA vs. Control siRNA	0	-13.77 to 13.77	No	ns				Column C	DOX-inducible lncNB1 shRNA-1 DMSO
																												Control siRNA vs. RPL35 siRNA-1	84.48	70.49 to 98.46	Yes	****					Control siRNA vs. E2F1 siRNA-1	65.56	51.79 to 79.33	Yes	****
Data2:	CHP134								Data2:	CHP134								Data2:	CHP134 cells									Control siRNA vs. RPL35 siRNA-2	79.55	65.57 to 93.54	Yes	****					Control siRNA vs. E2F1 siRNA-2	34.15	20.38 to 47.92	Yes	****				Unpaired t test
	Control siRNA	lncNB1 siRNA-1	lncNB1 siRNA-2							Control siRNA	lncNB1 siRNA-1	lncNB1 siRNA-2							Control siRNA	DEPDC1B siRNA-1	DEPDC1B siRNA-2																								P value	0.0002
% change in number of viable cells	100	40.4033	46.48						% Annexin V (+) cells	2.7	10.355	10.665						% change in number of viable cells	97.72	67.58	65.54																								P value summary	***
	100.002	32.5233	26.6417							1.535	9.53	14.11							100.017	69.75	75.1833																								Significantly different (P < 0.05)?	Yes
	99.9983	49.5817	35.3033							2.14	12.13	10.67							100	67.3667	65.3																								One- or two-tailed P value?	Two-tailed
																																													t, df	t=13.56 df=4
Dunnett's multiple comparisons test	Mean Diff.	95.00% CI of diff.	Significant?	Summary					Dunnett's multiple comparisons test	Mean Diff.	95.00% CI of diff.	Significant?	Summary					Dunnett's multiple comparisons test	Mean Diff.	95.00% CI of diff.	Significant?	Summary
																																													Column F	DOX-inducible lncNB1 shRNA-2 DOX
Control siRNA vs. lncNB1 siRNA-1	59.16	41.47 to 76.85	Yes	***					Control siRNA vs. lncNB1 siRNA-1	-8.547	-11.87 to -5.226	Yes	***					Control siRNA vs. DEPDC1B siRNA-1	31.01	23 to 39.03	Yes	****																							vs.	vs.
Control siRNA vs. lncNB1 siRNA-2	63.86	46.17 to 81.55	Yes	****					Control siRNA vs. lncNB1 siRNA-2	-9.69	-13.01 to -6.369	Yes	***					Control siRNA vs. DEPDC1B siRNA-2	30.57	22.56 to 38.59	Yes	****																							Column E	DOX-inducible lncNB1 shRNA-2 DMSO
																																													Unpaired t test
Data3:	Kelly																	Data3:	Kelly cells																										P value	0.0127
	Control siRNA	lncNB1 siRNA-1	lncNB1 siRNA-2																Control siRNA	DEPDC1B siRNA-1	DEPDC1B siRNA-2																								P value summary	*
% change in number of viable cells	100	78.545	55.6983															% change in number of viable cells	100	68.1667	51.8																								Significantly different (P < 0.05)?	Yes
	100	63.3467	56.9133																100	67.8833	51.5833																								One- or two-tailed P value?	Two-tailed
	100.002	76.1	64.3383																100	76.2667	54.0167																								t, df	t=4.293 df=4
Dunnett's multiple comparisons test	Mean Diff.	95.00% CI of diff.	Significant?	Summary														Dunnett's multiple comparisons test	Mean Diff.	95.00% CI of diff.	Significant?	Summary
Control siRNA vs. lncNB1 siRNA-1	27.34	14.64 to 40.03	Yes	**														Control siRNA vs. DEPDC1B siRNA-1	29.23	22.55 to 35.91	Yes	****
Control siRNA vs. lncNB1 siRNA-2	41.02	28.32 to 53.71	Yes	***														Control siRNA vs. DEPDC1B siRNA-2	47.53	40.85 to 54.21	Yes	****
[truncated: 23 more columns]

## Sheet: Figure 7
Figure 7a								Figure 7b								Figure 7c																												Figure 7d
Data1:	DOX-inducible shRNA BE(2)-C		Clonogenic assay					Data1:	DOX-inducible shRNA Kelly		Clonogenic assay					Data1:	DOX-inducible lncNB1 shRNA-1 BE(2)-C cell xenograft tumour volume (mm3)																											Data1:	DOX-inducible lncNB1 shRNA-1 BE(2)-C cell xenograft overall survival probability
	DOX-inducible	DOX-inducible	DOX-inducible	DOX-inducible	DOX-inducible	DOX-inducible			DOX-inducible	DOX-inducible	DOX-inducible	DOX-inducible	DOX-inducible	DOX-inducible			Days of treatment	CONTROL											DOXYCYCLINE																Days of treatment	CONTROL	DOXYCYCLINE
	Control shRNA	Control shRNA	lncNB1 shRNA-1	lncNB1 shRNA-1	lncNB1 shRNA-2	lncNB1 shRNA-2			Control shRNA	Control shRNA	lncNB1 shRNA-1	lncNB1 shRNA-1	lncNB1 shRNA-2	lncNB1 shRNA-2			0	43.12	98.48	48.33	50.22	43.56	56.54	58.55	61.71	72.81	59.15	75.56	50.73	64.97	55.9	147.93	45.17	45.14	49.88	44.24	54.31	46.32		Column B	DOXYCYCLINE				2	0			Log-rank (Mantel-Cox) test
	DMSO	DOX	DMSO	DOX	DMSO	DOX			DMSO	DOX	DMSO	DOX	DMSO	DOX			2	61.8	156.15	67.36	130.09	123.98	110.21	107.67	68.32	199.11	196.95	120.79	63.35	67.01	33.31	320.44	39.34	82.54	83.86	19.64	112.12	65.89		vs.	vs.				4	0			Chi square
Number of colonies formed	72.75	75.25	74.25	0.75	60.75	1.25		Number of colonies formed	83	76	55	0	48	0			4	73.57	573.66	189.39	273.04	100.32	418.13	239.48	198.86	206.69	271.58	148.42	50.52	164.81	32.05	222.49	36.63	61.04	98.07	41.75	180.78	39.79		Column A	CONTROL				6	0			df
	75	69	68	1	74	2			79	79	50	0	63	0			6	132.29	402.51	242.41	456.98	339.72	416.67	233.31	242.88	534.21	400.12	251.13	42.28	175.35	20.76	261.41	29.09	68.19	55.11	15.57	260.78	9.89							8	1			P value
	62.65	62.5	60.75	0.5	67.75	1.5			64	71.25	53.5	0	48	0			8	167.18	873.87	213.02	1017.29	402.65	1070.11	436.07	457.1	1099.5	608.1	311.31	65.43	59.24	6.99	151.47	4.19	27.18	40.43	6.33	238.37	39.12		Unpaired t test					8	1			P value summary
																	10	368.7	1232.41	330.04		514.38		328.6	774.24		1075.31	447.97	57.99	38.45	9.15	222.18	4.03	34.19	22.39	30.56	205.43	12.3		P value	<0.0001				8	1			Are the survival curves sig different?
Column D	DOX-inducible lncNB1 shRNA-1 DOX							Column D	DOX-inducible lncNB1 shRNA-1 DOX								12	765.17		521.46		604.29		500.49	953.78			532.77	77.9	22.81	9.39	200.23	3.09	22.49	23.04	10.15	141.01	9.41		P value summary	****				10	1
vs.	vs.							vs.	vs.								14	1331.3		625.41		798.32		562.68	1456.26			557.38	35.02	33.92	0	224.3	3.09	21.15	16.01	2.62	110.52	5.69		Significantly different (P < 0.05)?	Yes				10	1
Column C	DOX-inducible lncNB1 shRNA-1 DMSO							Column C	DOX-inducible lncNB1 shRNA-1 DMSO								16			808.59		801.6		904.06				959.93	40.87	24.15	0	260.66	4.35	14.7	27.16	2.62	69.73	25.87		One- or two-tailed P value?	Two-tailed				14	1
																	18			1032.53		748.78		973.3				886.05	41.55	15.09	0	231.78	4.35	20.59	20.19	2.29	36.09	2.63		t, df	t=11.45 df=100				14	1
Unpaired t test								Unpaired t test									20					1389.11		1847.69				1521.36	32.59	14.09	0	216.56	5.17	14.44	18.55	3.2	32.16	6.28							18	1
P value	<0.0001							P value	<0.0001								22												43.7	13.94	0	170.1	3.4	16.57	19.5	4.75	26.3	0							20	1
P value summary	****							P value summary	****								24												38.54	11.38	0	276.26	4.54	16.42	21.37	3.58	31.29	0							20	1
Significantly different (P < 0.05)?	Yes							Significantly different (P < 0.05)?	Yes								26												51.22	14.02	0	176.19	0	11.45	10.81	0	38.61	0							20	1
One- or two-tailed P value?	Two-tailed							One- or two-tailed P value?	Two-tailed								28												56.32	11.28	0	166.93	0	10.22	13.45	0	42.79	0							2		0
t, df	t=17.14 df=4							t, df	t=35.67 df=4								30												51.09	12.18	0	214.74	0	18.17	11.18	0	43.04	0							4		0
																	32												44.79	9.24	0	249.54	0	10.85	7.98	0	37.44	0							6		0
Column F	DOX-inducible lncNB1 shRNA-2 DOX							Column F	DOX-inducible lncNB1 shRNA-2 DOX								34												32.03	9.47	0	304.62	0	6.11	13.71	0	53.77	0							8		0
vs.	vs.							vs.	vs.								36												70.72	8.96	0	300.59	0	11.69	12.69	0	79.4	0							10		0
Column E	DOX-inducible lncNB1 shRNA-2 DMSO							Column E	DOX-inducible lncNB1 shRNA-2 DMSO								38												47.27	11.74	0	289.42	0	14.52	17.14	0	53.21	0							12		0
																	40												123.53	19.4	0	352.66	0	14.56	16.01	0	63.78	0							14		0
Unpaired t test								Unpaired t test									42												172.75	21.89	0	338.94	0	17.99	13.74	0	124.69	0							16		0
P value	<0.0001							P value	0.0004								44												157.27	22.66	0	224.2	0	32.77	7.32	0	125.74	0							18		0
P value summary	****							P value summary	***								46												133.79	18.77	0	368.24	0	18.2	6.8	0	172.62	0							20		0
Significantly different (P < 0.05)?	Yes							Significantly different (P < 0.05)?	Yes								48												127.67	38.2	0	384.08	0	26.39	9.37	0	170.84	0							22		0
One- or two-tailed P value?	Two-tailed							One- or two-tailed P value?	Two-tailed								50												215.97	57.18	0	300.93	0	29.87	9.12	0	229.41	0							24		0
t, df	t=17.2 df=4							t, df	t=10.6 df=4								52												253.09	46.29	0	310.12	0	36.66	5.93	0	338.97	0							26		0
																	54												187.54	105.59	0	291.29	0	55.51	15.66	0	447.17	0							28		0
																	56												233.89	104.18	0	404.26	0	40.6	9.58	0	685.49	0							30		0
																	58												271.03	195.44	0	483.3	0	40.43	21.13	0	891.16	0							32		0
																	60												271.17	255.12	0	386.2	0	61.64	20.13	0	1278.66	0							34		0
																	62												313.29	277.71	0	390.67	0	69.82	15.24	0		0							36		0
																	64												368.36	609.45	0	512.12	0	55.28	13.9	0		0							38		0
																	66												463.06	707.63	0	657.77	0	57.24	31.27	0		0							40		0
																	68												476.35	978.98	0	758.59	0	78.93	15.83	0		0							42		0
																	70												718.93	773.86	0	800.7	0	54.82	19.53	0		0							44		0
																	72												811.34	1029.61	0	847.32	0	56.37	16.31	0		0							46		0
																	74												1163.67		0	1051.19	0	67.32	24.32	0		0							48		0
																	76														0		0	49.39	32.73	0		0							50		0
																	78														0		0	73.38	28.56	0		0							52		0
																	80														0		0	101.71	29.15	0		0							54		0
																	82														0		0	97.86	31.92	0		0							56		0
																	84														0		0	105.57	38.13	0		0							58		0
																	86														0		0	157	42.76	0		0							60		1
																	88														0		0	117.07	60.76	0		0							62		0
																	90														0		0	206.58	33.64	0		0							64		0
																	92														0		0	219.29	66.04	0		0							66		0
																	94														0		0	232.37	122.66	0		0							68		0
																	96														0		0	214.12	68.83	0		0							70		0
																	98														0		0	283.62	87.68	0		0							72		1
																	100														0		0	227.73	107.61	0		0							74		1
																	102														0		0	192.36	51.76	0		0							76		0
																	104														0		0	200.45	199.52	0		0							78		0
																	106														0		0	248.01	136.04	0		0							80		0
																	108														0		0	260.03	243.49	0		0							82		0
																	110														0		0	207.27	267.76	0		0							74		1
																	112														0		0	221.84	440.94	0		0							84		0
																	114														0		0	202.65	362.91	0		0							86		0
																	116														0		0	196.86	407.16	0		0							88		0
																	118														0		0	192.26	510.46	0		0							90		0
																	120														0		0	235.87	668.66	0		0							92		0
																	122														0		0	215.53	1303.29	0		0							94		0
																	124														0		0	224.15		0		0							96		0
																	126														0		0	243.8		0		0							98		0
																	128														0		0	248.55		0		0							100		0
																	130														0		0	192.93		0		0							102		0
																	132														0		0	193.14		0		0							104		0
																	134														0		0	191.21		0		0							106		0
																	136														0		0	203.65		0		0							108		0
																	138														0		0	235.9		0		0							110		0
																	140														0		0	196.52		0		0							112		0
																	142														0		0	223.97		0		0							114		0
																	144														0		0	206.61		0		0							116		0
																	146														0		0	242.63		0		0							118		0
																	148														0		0	202.01		0		0							120		0
																	150														0		0	202.54		0		0							120		0
																	152														0		0	202.54		0		0							122		1
																	154														0		0	202.54		0		0							124		0
																	156														0		0	202.54		0		0							126		0
																	158														0		0	202.54		0		0							128		0
																	160														0		0	202.54		0		0							130		0
																	162														0		0	202.54		0		0							132		0
																	164														0		0	173.363		0		0							134		0
																	166														0		0	173.363		0		0							136		0
																	168														0		0	173.363		0		0							138		0
																	170														0		0	173.363		0		0							140		0
																	172														0		0	173.363		0		0							142		0
																	174														0		0	173.363		0		0							144		0
																	176														0		0	173.363		0		0							146		0
																	178														0		0	222.168		0		0							148		0
																	180														0		0	222.168		0		0							150		0
																																													152		0
																																													154		0
																																													156		0
																																													158		0
																																													160		0
																																													162		0
																																													164		0
																																													166		0
																																													168		0
																																													170		0
																																													172		0
																																													174		0
																																													176		0
																																													178		0
																																													180		0
[truncated: 1 more columns]

## Sheet: Figure 8
Figure 8a							Figure 8b							Figure 8c							Figure 8d							Figure 8e									Figure 8f									Figure 8g
Data1:							Data1:							Data1:							Data1:							Data1:									Data1:									Data1:
	MYCN non-amplified	MYCN-amplified		Unpaired t test of Data 1				DEPDC1B	lncNB1		Correlation of data 1				DEPDC1B	RPL35		Correlation of data 1				DEPDC1B	E2F1		Correlation of data 1					#os_day	Low lncNB1 (n=246)	High lncNB1 (n=247)		Comparison of Survival Curves					#os_day	Low DEPDC1B (n=246)	High DEPDC1B (n=247)		Comparison of Survival Curves					os_day	Low RPL35 (n=246)
	3.07878	4.66118		Table Analyzed	Data 1			3.8088	3.36793			DEPDC1B vs. lncNB1			2.2455	3.83946			DEPDC1B vs. RPL35			3.8088	6.2866			DEPDC1B vs. E2F1			0.0143553	3750	0							0.566572	3428	0							3.83946	3508	0
	2.51627	4.18745						2.88577	3.67931		Pearson r				0.566572	3.91121		Pearson r				2.88577	6.36265		Pearson r				0.0143553	487	1			Log-rank (Mantel-Cox) test				0.575312	3064	0			Log-rank (Mantel-Cox) test				3.91121	3428	0
	4.51261	5.19881		Column B	MYCN-amplified			4.24329	3.28969		r	0.2106			2.31701	3.92619		r	0.525			4.18078	6.04205		r	0.8984			0.0607392	1120	1			Chi square	9.785			0.626673	4373	0			Chi square	75.07			3.92619	3576	0
	1.68661	4.58442		vs.	vs.			2.58159	3.38336		95% confidence interval	0.1246 to 0.2935			1.17121	3.98605		95% confidence interval	0.458 to 0.5862			3.35445	5.304		95% confidence interval	0.88 to 0.9141			0.0758749	2828	0			df	1			0.703101	1924	0			df	1			3.98605	1069	0
	2.88753	3.39876		Column A	MYCN non-amplified			1.58448	4.09314		R squared	0.04435			1.93244	4.00576		R squared	0.2757			3.99449	6.09525		R squared	0.8072			0.0976108	2140	0			P value	0.0018			0.709291	4365	0			P value	<0.0001			4.00576	2462	0
	2.55262	5.11428						1.72683	3.09204						1.73118	4.00944						4.24329	6.24022						0.158337	3234	0			P value summary	**			0.746743	2534	0			P value summary	****			4.00944	3301	0
	1.86275	5.17744		Unpaired t test				1.19219	3.53966		P value				1.63413	4.02077		P value				2.58159	5.09288		P value				0.173767	1118	1			Are the survival curves sig different?	Yes			0.759582	3456	0			Are the survival curves sig different?	Yes			4.02077	2651	0
	2.86928	4.17041		P value	<0.0001			0.575312	2.51627		P (two-tailed)	< 0.0001			1.10367	4.02547		P (two-tailed)	<0.0001			4.42095	6.69994		P (two-tailed)	<0.0001			0.191563	2092	0							0.77905	1783	0							4.02547	3013	0
	3.33814	5.3703		P value summary	****			1.28333	4.03386		P value summary	****			0.988412	4.03298		P value summary	****			4.47729	6.46344		P value summary	****			0.201634	4669	0			Gehan-Breslow-Wilcoxon test				0.795767	5860	0			Gehan-Breslow-Wilcoxon test				4.03298	3578	0
	3.32106	0.0143553		Significantly different (P < 0.05)?	Yes			1.67717	4.04422		Significant? (alpha = 0.05)	Yes			1.3471	4.0498		Significant? (alpha = 0.05)	Yes			4.02547	6.35473		Significant? (alpha = 0.05)	Yes			0.206643	2132	1			Chi square	10.18			0.805705	1758	0			Chi square	74.66			4.0498	2092	0
	3.48684	0.219091		One- or two-tailed P value?	Two-tailed			1.82334	3.68941						1.12895	4.07339						1.58448	4.02733						0.211635	218	1			df	1			0.805705	1110	0			df	1			4.07339	3703	0
	2.32366	4.67463		t, df	t=6.434 df=491			2.2455	3.72083		Number of XY Pairs	493			2.23143	4.08279		Number of XY Pairs	493			1.72683	4.48394		Number of XY Pairs	498			0.219091	648	0			P value	0.0014			0.831877	2907	0			P value	<0.0001			4.08279	2432	0
	3.505	3.33185						2.90477	3.55704						2.01042	4.09221						1.19219	3.53057						0.221568	1445	0			P value summary	**			0.850399	776	0			P value summary	****			4.09221	2723	0
	3.69031	4.25558						1.69688	2.72115		Linear regression of data 1				3.16011	4.10249		Linear regression of data 1				0.575312	2.34682		Linear regression of data 1				0.226509	3809	1			Are the survival curves sig different?	Yes			0.879706	3011	0			Are the survival curves sig different?	Yes			4.10249	2884	0
	2.62924	2.18682						0.981122	0.707525						1.27083	4.12606			RPL35			1.28333	3.6011			E2F1			0.317304	3977	0							0.888305	601	1							4.12606	4492	0
	3.6332	4.14592						2.14241	3.61483		Best-fit values				1.64478	4.12986		Best-fit values ± SE				1.67717	2.79888		Best-fit values ± SE				0.378512	3703	0			Median survival				0.892197	5060	0			Median survival				4.12986	4823	0
	2.27083	4.28969						1.27083	3.20992		Slope	0.2282 ± 0.04781			1.78031	4.13644		Slope	0.4255 ± 0.03112			1.82334	3.9486		Slope	1.018 ± 0.02233			0.427606	1514	0			Low lncNB1 (n=246)	Undefined			0.930548	1546	0			Low DEPDC1B (n=246)	Undefined			4.13644	2591	0
	2.93168	4.87307						1.96717	1.30509		Y-intercept when X=0.0	2.823 ± 0.1384			1.27083	4.14119		Y-intercept	4.169 ± 0.09009			2.2455	4.53655		Y-intercept	2.266 ± 0.06467			0.510962	2365	0			High lncNB1 (n=247)	Undefined			0.949348	1531	0			High DEPDC1B (n=247)	Undefined			4.14119	2101	0
	2.90747	4.82385						1.27083	3.23863		X-intercept when Y=0.0	-12.37			1.72683	4.14494		X-intercept	-9.798			2.90477	5.41034		X-intercept	-2.226			0.54498	167	1							0.980391	3832	0							4.14494	1799	0
	0.707525	4.71309						1.74373	2.34028		1/slope	4.382			1.82375	4.1478		1/slope	2.35			1.69688	4.36856		1/slope	0.9826			0.582074	1773	1			Hazard Ratio (Mantel-Haenszel)	A/B	B/A		0.981122	3149	0			Hazard Ratio (Mantel-Haenszel)	A/B	B/A		4.1478	4240	0
	3.58087	3.44771						1.81229	2.99096		95% Confidence Intervals				4.26033	4.16197						0.981122	1.80735						0.616358	3385	0			Ratio (and its reciprocal)	0.5405	1.85		0.9855	1862	0			Ratio (and its reciprocal)	0.179	5.586		4.16197	846	1
	2.88401	5.69805						2.63436	3.75873		Slope	0.1345 to 0.3219			1.16928	4.1676		95% Confidence Intervals				2.14241	4.37051		95% Confidence Intervals				0.645241	380	1			95% CI of ratio	0.3676 to 0.7947	1.258 to 2.720		0.988412	3578	0			95% CI of ratio	0.1213 to 0.2642	3.785 to 8.244		4.1676	2753	0
	4.43716	5.44844						1.7137	3.45773		Y-intercept when X=0.0	2.552 to 3.095			1.99494	4.19692		Slope	0.3643 to 0.4866			1.27083	2.8478		Slope	0.9738 to 1.062			0.647084	1049	1							0.996389	3217	0							4.19692	1463	0
	2.73834	0.647084						2.51879	3.06108		X-intercept when Y=0.0	-22.89 to -7.970			3.86086	4.20821		Y-intercept	3.992 to 4.346			1.96717	4.61606		Y-intercept	2.139 to 2.393			0.648926	2549	0			Hazard Ratio (logrank)	A/B	B/A		1.01721	3635	0			Hazard Ratio (logrank)	A/B	B/A		4.20821	3675	0
	2.92296	4.45529						1.64478	2.9944						1.18396	4.21677		X-intercept	-11.9 to -8.221			1.27083	3.51412		X-intercept	-2.453 to -2.018			0.692427	4922	0			Ratio (and its reciprocal)	0.5365	1.864		1.02219	3941	0			Ratio (and its reciprocal)	0.1304	7.669		4.21677	4600	0
	3.36527	4.46107						1.19724	1.98368						2.36541	4.2177						1.74373	4.02919						0.707525	3149	0			95% CI of ratio	0.3651 to 0.7885	1.268 to 2.739		1.02645	1866	0			95% CI of ratio	0.08850 to 0.1921	5.205 to 11.30		4.2177	2458	0
	2.76893	4.88855						2.75702	3.5297						0.980391	4.22149						1.81229	3.9364						0.77905	998	0							1.02786	2269	0							4.22149	3832	0
	2.01899	3.86086						1.82375	3.26814						1.96569	4.23189						2.63436	4.5404						0.917623	2790	0							1.04963	2442	0							4.23189	4480	0
	4.59305	4.53082						2.84519	2.16124						1.58111	4.23856						1.7137	3.96634						1.13027	522	1							1.05797	2324	1							4.23856	2141	0
	1.99856	4.04518						1.16479	2.79971						1.7137	4.25459						2.51879	4.3886						1.18015	5070	0							1.06419	5131	0							4.25459	1372	0
	2.84338	4.79301						1.63738	3.76892						3.06987	4.26506						1.64478	3.41143						1.1884	2462	0							1.07313	4061	0							4.26506	2276	0
	1.74287	4.40381						1.34255	4.07425						2.26634	4.27172						1.19724	3.04177						1.2762	1440	0							1.10366	3013	0							4.27172	2167	0
	0.378512	4.78722						1.67084	0.0143553						1.97673	4.27359						2.75702	5.02985						1.3051	4051	0							1.12895	3703	0							4.27359	4828	0
	2.7229	5.62749						1.28155	2.2135						2.31701	4.28214						1.82375	3.76522						1.34199	4110	0							1.14339	3691	0							4.28214	2773	0
	4.34006	4.69772						2.853	3.27352						0.709291	4.30108						2.84519	5.02405						1.39232	1069	0							1.14926	1211	0							4.30108	4365	0
	4.19314	4.61129						0.709291	2.88753						1.48182	4.31252						1.16479	2.96125						1.57628	4522	0							1.16285	3561	0							4.31252	3111	0
	2.79971	0.0758749						2.19314	2.24641						1.19535	4.31441						1.63738	3.58002						1.58159	441	1							1.16479	4972	0							4.31441	4096	0
	2.68572	4.64195						1.78031	1.68392						1.16285	4.31817						1.34255	3.71061						1.64432	1624	0							1.16928	2753	0							4.31817	3561	0
	1.39232	4.06393						1.65718	4.3505						3.07433	4.32294						1.67084	4.1534						1.68392	2591	0							1.17121	1069	0							4.32294	2790	0
	2.72115	4.26318						1.96569	3.53792						1.81229	4.32862						1.28155	4.02166						1.68661	1924	0							1.17249	2673	0							4.32862	3753	0
	4.53655	3.9066						0.566572	3.07878						2.52356	4.33814						2.853	4.44956						1.74287	3013	0							1.18396	4600	0							4.33814	1493	0
	4.7121	3.9542						0.703101	1.68661						1.65168	4.34291						0.709291	2.58928						1.83835	1663	0							1.1884	883	0							4.34291	3641	0
	3.53966	2.92903						1.02219	2.92296						3.87765	4.34383						2.19314	4.21016						1.8496	4602	0							1.19219	479	1							4.34383	522	1
	1.83835	5.33518						0.759582	1.86275						3.19298	4.3505						1.78031	3.93555						1.86275	3456	0							1.19409	1663	0							4.3505	1925	0
	3.60193	4.27545						1.16928	2.68572						2.2299	4.35339						1.65718	3.34454						1.93319	798	1							1.19535	4096	0							4.35339	1674	0
	1.98368	3.97664						1.47768	2.17121						1.65718	4.37142						1.96569	4.3895						1.94561	2641	0							1.19724	3675	0							4.37142	3452	0
	3.37698	4.59592						2.7314	4.52124						2.67378	4.37907						0.566572	2.17185						1.98368	3675	0							1.23573	2140	0							4.37907	994	0
	3.96735	0.645241						2.01042	2.18142						1.93168	4.38764						0.703101	2.97966						1.99856	5131	0							1.25761	3571	0							4.38764	2365	0
	2.61094	4.1676						1.47405	3.94486						2.63436	4.3895						1.02219	3.10969						2.00684	2588	0							1.26123	2500	0							4.3895	3566	0
	4.06678	4.20257						1.94036	3.97664						2.74588	4.39142						0.759582	2.83754						2.01899	2442	0							1.26424	2947	0							4.39142	3631	0
	2.18587	4.4572						2.51526	2.83835						2.6311	4.39239						1.16928	2.57676						2.04998	330	1							1.27023	264	0							4.39239	4883	0
	3.20992	4.25081						1.73118	3.44864						2.82375	4.39527						1.47768	3.62492						2.15478	1323	0							1.27083	4492	0							4.39527	4487	0
	3.23863	4.7121						1.89724	3.23772						2.63436	4.40286						2.7314	5.73042						2.16124	3807	0							1.27083	2101	0							4.40286	3268	0
	2.93866	4.23473						1.07313	2.84338						2.36457	4.40762						2.01042	3.6931						2.17121	5435	0							1.27262	2694	0							4.40762	2774	0
	2.75275	4.71694						2.8168	4.10249						0.879706	4.41048						1.47405	3.51324						2.18142	2723	0							1.27858	5813	0							4.41048	3011	0
	2.2135	4.21863						2.16189	3.26273						1.44095	4.41143						1.94035	4.36191						2.18587	264	0							1.28155	3753	0							4.41143	2977	0
	4.03386	4.34199						1.01721	2.73834						1.19219	4.41907						2.51526	5.09288						2.18682	2046	0							1.28333	1327	0							4.41907	479	1
	2.39204	4.41143						3.86086	3.51866						3.22157	4.42573						1.73118	4.39808						2.19314	2337	0							1.33685	4195	0							4.42573	3208	0
	2.19314	5.71965						2.63529	2.99802						2.0165	4.42573						1.89724	4.83542						2.2135	3753	0							1.33743	2337	0							4.42573	3883	0
	4.07425	0.191563						2.31702	4.14869						1.07313	4.42955						1.07313	2.82375						2.24641	1589	0							1.34255	4521	0							4.42955	4061	0
	2.31962	3.90092						2.06661	4.04798						0.746743	4.4353						2.8168	4.98723						2.25761	1016	0							1.3471	2092	0							4.4353	2534	0
	3.00144	4.48298						1.06419	1.99856						3.44042	4.43623						2.16189	4.56145						2.27083	1546	0							1.41738	2355	0							4.43623	1553	0
	3.15397	3.48491						4.26033	3.56621						1.97012	4.44102						1.01721	2.77905						2.28214	2651	0							1.44095	2977	0							4.44102	3451	0
	3.18412	4.72748						1.14339	2.7229						1.01721	4.44765						3.86086	5.47285						2.31701	4890	0							1.44784	1645	0							4.44765	3635	0
	2.88323	5.2923						0.980391	2.90747						1.17249	4.45246						2.63529	4.75061						2.31962	2092	0							1.45207	5234	0							4.45246	2673	0
	4.15721	4.095						2.31702	3.91025						1.02219	4.45339						2.31701	5.22508						2.32366	2907	0							1.46728	1740	0							4.45339	3941	0
	3.94486	4.03949						2.63436	4.16382						1.19724	4.46774						2.06661	5.06669						2.34028	707	0							1.47405	2504	0							4.46774	3675	0
	3.52782	5.56873						3.86463	3.72356						0.892197	4.48207						1.06419	2.8744						2.34682	2169	0							1.47664	1047	0							4.48207	5060	0
	2.17121	3.55434						2.67378	3.56621						1.94035	4.48298						4.26033	6.43279						2.37907	478	1							1.47768	5435	0							4.48298	4556	0
	3.39958	2.04998						2.42519	3.13258						1.96569	4.48871						1.14339	3.06987						2.38294	3641	0							1.47768	1242	0							4.48871	3984	0
	3.88879	5.5648						1.18396	4.53655						2.69933	4.48967						0.980391	2.79888						2.39204	4195	0							1.48182	3111	0							4.48967	3411	0
	3.83015	4.2888						1.48182	3.88879						2.96569	4.4916						2.31701	4.87696						2.42277	1690	0							1.48594	2405	0							4.4916	1683	0
	3.70144	5.1823						1.49518	3.28688						0.575312	4.49831						2.63436	5.18519						2.48826	1788	0							1.488	1306	0							4.49831	3064	0
	4.19219	4.2442						2.74588	3.54794						2.00899	4.50214						3.86463	6.32806						2.49876	1818	0							1.49108	2100	0							4.50214	1726	0
	3.28688	4.70055						3.22157	3.81434						1.82334	4.50691						2.67378	5.31567						2.51627	3064	0							1.49518	5147	0							4.50691	2863	0
	3.67559	2.97691						1.45207	2.88323						3.00935	4.51071						2.42519	4.178						2.5203	3250	0							1.51702	2249	0							4.51071	4042	0
	4.40762	4.67175						2.49237	3.06643						1.49518	4.51646						1.18396	2.47845						2.5203	626	1							1.51853	2804	0							4.51646	5147	0
	4.59497	3.43229						3.49505	3.63413						0.930548	4.51646						1.48182	4.284						2.52782	1059	0							1.52055	3707	0							4.51646	1546	0
	3.57543	5.00077						3.16011	2.6688						2.74244	4.5174						1.49518	3.75596						2.55189	3901	0							1.52757	3903	0							4.5174	1818	0
	1.8496	4.25746						3.04789	3.03474						0.850399	4.5203						4.12516	6.00957						2.55262	2534	0							1.53854	4602	0							4.5203	776	0
	3.81721	3.94486						2.31702	3.97196						2.14339	4.52795						3.75596	5.76969						2.56682	1513	0							1.54449	2245	0							4.52795	2941	0
	3.91867	4.61988						2.59168	4.87308						1.26123	4.53082						2.74588	5.80601						2.61094	2500	0							1.54547	2310	0							4.53082	2500	0
	3.63877	4.80844						2.11769	3.08576						1.67084	4.53462						3.22157	5.92986						2.62176	1008	0							1.55582	4508	0							4.53462	3750	0
	3.71337	5.42203						3.01203	3.14682						1.89724	4.53941						1.45207	4.00288						2.62924	601	1							1.58014	1330	0							4.53941	3990	0
	3.62398	2.86414						1.81106	3.47949						1.96717	4.54133						2.49237	4.47444						2.64616	3571	0							1.58111	2141	0							4.54133	4051	0
	4.09314	3.84137						2.3013	4.1157						3.20727	4.54418						3.49506	5.6412						2.6688	2884	0							1.58448	2094	0							4.54418	2425	0
	2.94561	4.04142						2.0165	3.20022						3.05849	4.55189						3.16011	5.64708						2.68572	2753	0							1.60312	1818	0							4.55189	3957	0
	3.85439	5.05702						2.21568	0.317304						1.90728	4.55569						3.04789	4.82482						2.70088	5780	0							1.61023	1847	0							4.55569	1001	0
	3.46493	2.37907						1.65168	2.38294						3.09727	4.55759						2.31701	4.65638						2.72115	3468	0							1.614	2772	0							4.55759	1597	0
	2.87617	4.50595						3.00935	3.44864						0.831877	4.56047						2.59168	5.12883						2.72115	2673	0							1.6173	3245	0							4.56047	2907	0
	2.28214	3.16011						2.26634	4.1846						2.88577	4.57386						2.1177	4.59018						2.72203	2835	0							1.63413	2651	0							4.57386	2836	1
	3.76893	4.62469						1.10367	1.74287						2.90477	4.58057						3.01203	5.33714						2.7229	3691	0							1.63738	4662	0							4.58057	2499	0
	1.18015							1.41738	3.00144						2.1447	4.5825						1.81106	3.18063						2.73401	4883	0							1.63877	5070	0							4.5825	2807	0
	3.30757							2.23143	2.95606						1.34255	4.58346						2.30129	5.11524						2.73834	3635	0							1.64293	1470	0							4.58346	4521	0
	2.9944							1.27262	2.93866						2.27501	4.58346						2.0165	3.70973						2.7433	1579	0							1.64478	4823	0							4.58346	4890	0
	2.38294							1.96273	0.648926						2.10568	4.58442						2.21568	5.24458						2.75275	5813	0							1.65168	3641	0							4.58442	2113	0
	4.3505							1.12895	0.378512						3.04789	4.58538						1.65168	3.93367						2.75617	2458	0							1.65718	3452	0							4.58538	5318	0
	2.52782							2.32106	3.88049						2.89705	4.58538						3.00935	4.81517						2.76893	2269	0							1.66038	1059	0							4.58538	834	0
	0.0143553							1.1884	4.7121						2.51879	4.58634						2.26634	4.25935						2.78429	2886	0							1.67084	3750	0							4.58634	4353	0
	4.27075							2.79119	3.75414						1.44784	4.58634						1.10367	2.06729						2.78597	176	0							1.6731	1995	0							4.58634	1645	0
	4.04422							2.14339	3.71523						2.79119	4.58826						1.41738	2.91437						2.79971	4972	0							1.67717	2717	0							4.58826	2808	0
	1.57628							1.96569	3.95699						1.1884	4.59401						2.23143	4.67175						2.80818	1176	0							1.69019	4522	0							4.59401	883	0
	2.42277							3.05849	3.87578						2.69933	4.59688						1.27262	2.84439						2.82619	3340	0							1.69064	1690	0							4.59688	2835	0
	2.72115							1.17249	2.72115						2.09862	4.6065						1.96273	3.83015						2.83653	1994	0							1.69688	3468	0							4.6065	1440	0
	3.45773							1.52055	4.59497						1.614	4.60745						1.12895	2.81599						2.83835	3352	0							1.7137	1372	0							4.60745	2772	0
	3.09204							2.36541	2.75617						1.63738	4.61512						2.32106	4.45147						2.84338	4061	0							1.72683	1799	0							4.61512	4662	0
	3.44864							0.996389	4.43716						2.60928	4.61894						1.1884	3.08219						2.84599	2808	1							1.73118	3301	0							4.61894	2680	0
	3.73931							2.48078	2.25761						0.759582	4.61988						2.79119	5.3703						2.8538	1624	0							1.73812	810	0							4.61988	3456	0
	2.34028							2.52356	4.15906						1.47768	4.62182						2.14339	4.5796						2.85718	1174	0							1.74373	707	0							4.62182	1242	0
	4.43242							2.54918	3.52419						1.41738	4.62275						1.96569	4.2442						2.86235	390	0							1.77821	2015	0							4.62275	2355	0
	1.68392							1.26123	2.61094						2.853	4.62568						3.05849	5.03082						2.86414	364	1							1.78031	2591	0							4.62568	3312	0
	2.78597							3.1416	0.582074						3.70786	4.6314						1.30976	3.40149						2.86928	1783	0							1.78534	176	0							4.6314	2556	0
	3.81527							2.75788	4.54708						3.44956	4.63331						3.44956	5.28159						2.87617	3245	0							1.80653	2591	0							4.63331	1401	1
	2.62176							3.09373	3.1672						1.47664	4.63523						1.17249	2.13947						2.87873	1757	0							1.80818	1008	0							4.63523	1047	0
	3.47949							2.45049	4.01979						2.75702	4.63813						1.52055	4.19598						2.88323	5234	0							1.81106	3935	0							4.63813	4877	0
	2.99095							1.48594	3.83015						3.25384	4.66021						2.36541	4.45437						2.88401	3578	0							1.81229	3753	0							4.66021	1441	0
	3.79119							1.27858	2.75275						2.92998	4.66596						0.996389	3.51324						2.88753	4365	0							1.8168	1694	0							4.66596	2375	0
	3.68941							2.93508	3.69677						0.703101	4.67367						2.48078	4.78241						2.89356	2133	0							1.82334	2863	0							4.67367	1924	0
	3.26813							1.93168	0.510962						2.04614	4.68134						2.52356	4.69287						2.90747	3832	0							1.82375	4240	0							4.68134	2263	0
	2.00684							1.16285	4.19314						3.49506	4.68229						2.54918	4.78335						2.90747	2807	0							1.8339	2588	0							4.68229	3817	0
	4.55189							1.90728	4.09592						2.14241	4.68712						1.26123	2.28451						2.92296	3941	0							1.83592	2280	0							4.68712	5263	0
	4.06867							1.69019	1.57628						0.996389	4.69961						3.1416	5.37518						2.92562	3436	0							1.84036	2175	0							4.69961	3217	0
	3.86186							2.62924	3.46584						1.80818	4.70155						2.75788	5.24652						2.92903	663	1							1.8496	3584	0							4.70155	1008	0
	3.7967							2.79701	4.80359						2.18745	4.70155						3.09373	5.5834						2.93168	1531	0							1.85559	1483	0							4.70155	3131	0
	3.86275							3.17616	4.39712						2.18206	4.7083						2.45049	4.50309						2.93866	2694	0							1.85559	1439	0							4.7083	998	0
	4.02822							1.33685	2.39204						3.01203	4.71501						1.48594	3.24397						2.94561	1818	0							1.88245	1518	0							4.71501	1445	1
	3.23772							3.04702	4.17513						2.92125	4.71501						1.27858	3.23588						2.95606	2432	0							1.89724	3990	0							4.71501	1235	1
	3.87303							2.7843	3.3897						1.47768	4.71787						2.93508	5.20953						2.9692	2812	0							1.90072	720	0							4.71787	5435	0
	4.09592							2.29807	3.9542						1.8168	4.71787						1.93168	3.82456						2.97691	404	1							1.90728	1001	0							4.71787	1694	0
	0.510962							1.19535	3.60193						2.87873	4.71984						1.16285	3.18333						2.99095	3753	0							1.93168	2365	0							4.71984	2818	0
	1.1884							3.79764	3.43589						1.25761	4.72268						1.90728	3.73466						2.9944	4823	0							1.93244	2462	0							4.72268	3571	0
	3.97664							2.69933	2.72203						3.23235	4.72558						1.69019	3.78555						2.99621	987	0							1.94036	4556	0							4.72558	1080	0
	4.20351							2.60928	3.61388						1.8339	4.73042						2.62924	3.97297						2.99801	1211	0							1.94036	2197	0							4.73042	2588	0
	4.04422							2.53282	4.56334						2.45049	4.7333						2.79701	5.45819						2.99964	541	1							1.95233	1140	0							4.7333	3221	0
	0.648926							2.92998	3.88049						2.42519	4.7352						3.17616	5.266						3.00054	259	0							1.96273	2549	0							4.7352	4440	0
	3.53792							3.87765	1.13027						2.4957	4.7352						4.03104	5.22608						3.00144	2355	0							1.96569	3984	0							4.7352	2467	0
	3.95699							3.19566	2.5203						2.6133	4.73617						4.54517	6.27672						3.01275	1683	0							1.96569	4480	0							4.73617	1890	0
	1.3051							0.805705	3.48684						3.87765	4.73812						4.46388	5.86891						3.03474	5318	0							1.96717	4051	0							4.73812	3809	1
	3.54251							2.04439	3.47949						2.89782	4.74001						1.33685	3.42317						3.0505	2276	0							1.97012	3451	0							4.74001	2656	0
	4.09119							1.63413	2.28214						3.09373	4.74964						3.04701	5.00948						3.06108	4353	0							1.97673	4828	0							4.74964	2965	0
	3.49403							1.8496	3.86186						3.6774	4.75157						2.78429	5.30983						3.06385	467	1							1.98659	2807	0							4.75157	1813	0
	4.25844							0.988412	2.88401						0.888305	4.75253						2.29807	5.35762						3.06643	5133	0							1.98878	966	0							4.75253	601	1
	3.72629							2.36457	3.17792						2.60763	4.75253						1.19535	4.10911						3.06987	1454	1							1.99494	1463	0							4.75253	3163	0
	4.23381							2.09862	4.13931						1.51702	4.75542						3.79764	5.81288						3.07176	1553	0							2.00899	1726	0							4.75542	2249	0
	2.18142							3.18587	4.09407						1.48594	4.75734						2.69933	5.18519						3.07878	3428	0							2.01042	2723	0							4.75734	2405	0
	3.20022							0.746743	2.55262						0.77905	4.7583						2.60928	4.78335						3.08049	2114	0							2.0165	3883	0							4.7583	1783	0
	3.28333							1.14926	4.34006						4.17608	4.76022						2.53282	4.33721						3.08576	3804	0							2.03457	588	0							4.76022	1624	0
	2.64616							1.99494	3.72629						2.54918	4.76506						2.92998	5.27184						3.09204	1799	0							2.03527	3571	0							4.76506	3201	0
	3.47949							1.33743	2.19314						3.51501	4.76601						3.87765	5.70296						3.09373	1393	0							2.04439	4378	0							4.76601	5780	0
	3.57543							2.92029	4.20069						1.02645	4.76797						3.19566	4.66312						3.09643	4410	0							2.04614	2263	0							4.76797	1866	0
	3.15397							1.84036	4.06867						1.84036	4.77758						0.805705	3.2279						3.10081	1560	0							2.05276	1423	0							4.77758	2175	0
	3.93923							2.74244	2.49876						2.62924	4.78722						2.04439	4.58153						3.1035	1063	1							2.06592	2208	0							4.78722	3625	0
	4.04797							3.05849	3.08049						1.96273	4.78816						1.63413	4.02263						3.10869	1647	0							2.06661	4494	0							4.78816	2549	0
	3.12829							1.19409	1.83835						1.27262	4.78916						1.8496	4.26506						3.12829	1266	0							2.09694	1266	0							4.78916	2694	0
	4.13931							1.85559	3.86275						1.23573	4.79301						0.988412	3.05329						3.13258	4440	0							2.09862	1440	0							4.79301	2140	0
	3.71161							2.8538	2.92562						1.69688	4.79395						2.36457	4.73812						3.14062	2798	0							2.10568	2113	0							4.79395	3468	0
	3.08576							1.54547	3.91867						1.58448	4.79686						2.09862	4.2499						3.14682	1445	1							2.11769	3804	0							4.79686	2094	0
	3.61483							2.87716	4.505						3.86463	4.79784						3.18587	5.87086						3.15397	1423	0							2.14241	5263	0							4.79784	3555	0
	3.71523							3.57083	0.616358						2.8538	4.79976						0.746743	1.86354						3.15397	2977	0							2.14339	2941	0							4.79976	3436	0
	2.90747							2.69933	3.54708						0.805705	4.80168						1.14926	3.42506						3.16011	1699	0							2.1447	2807	0							4.80168	1758	0
	3.26273							2.89608	0.427606						2.774	4.80266						1.99494	4.31535						3.16463	1560	0							2.16189	4997	0							4.80266	2886	0
	3.71249							3.12284	3.78649						3.04701	4.81419						1.33743	3.61577						3.1672	2965	0							2.16575	2008	0							4.81419	899	1
	0.77905							2.91686	4.32862						2.92029	4.82385						2.92029	4.94851						3.17792	2774	0							2.18206	998	0							4.82385	2283	0
	3.68392							2.73834	4.24138						2.5368	4.82772						1.84036	3.90564						3.17792	1401	1							2.18745	3131	0							4.82772	2133	0
	2.24641							1.3471	2.31962						2.52356	4.83061						2.74244	4.80648						3.18142	1152	1							2.19314	1589	0							4.83061	1820	1
	0.317304							2.2299	3.81619						0.949348	4.83446						3.05849	5.31179						3.18412	1645	0							2.21568	3977	0							4.83446	1531	0
	3.54881							2.00899	4.23381						1.06419	4.83739						1.19409	2.02112						3.19834	3045	0							2.21568	3303	0							4.83739	5131	0
	3.75318							1.6731	4.27075						3.43683	4.84217						1.85559	4.0884						3.20022	3883	0							2.21878	651	0							4.84217	2812	0
	3.81619							3.09727	3.26814						3.64973	4.84509						3.49953	6.84163						3.20461	2425	0							2.2299	1674	0							4.84509	2669	0
	2.95606							2.66129	0.0976108						2.63529	4.85185						2.8538	5.22021						3.20555	3163	0							2.23143	2432	0							4.85185	1211	0
	3.72083							3.78931	0.221568						2.93508	4.85185						1.54547	3.66357						3.20649	2631	0							2.2455	3508	0							4.85185	2552	0
	3.53419							1.93244	1.1884						2.79701	4.85863						2.87716	5.28644						3.20992	4492	0							2.24945	1567	0							4.85863	3869	0
	4.1846							3.06385	3.35629						1.19409	4.86052						3.57083	5.68532						3.2225	1242	0							2.26634	2167	0							4.86052	1663	0
	2.31701							2.97966	0.0607392						1.52757	4.86151						2.69933	5.19298						3.23051	200	1							2.27501	4890	0							4.86151	3903	0
	1.94561							2.5368	2.89356						2.33228	4.86537						3.85808	6.43873						3.23772	3990	0							2.29072	2641	0							4.86537	1410	0
	3.92799							2.73487	3.91121						2.2916	4.8673						2.89608	4.97948						3.23863	2101	0							2.2916	1953	0							4.8673	1953	0
	3.9542							3.06987	3.0505						2.9692	4.87214						3.12284	5.74809						3.24656	1493	0							2.29807	3405	0							4.87214	1454	1
	4.1157							2.8211	2.56682						2.31701	4.87504						2.91686	5.66571						3.26273	4997	0							2.3013	1293	1							4.87504	6482	0
	3.09643							1.23573	3.37698						3.41143	4.87504						2.73834	5.51491						3.26454	268	0							2.30363	4410	0							4.87504	1440	0
	3.91025							0.850399	3.505						3.13439	4.87598						1.3471	4.31063						3.26813	4240	0							2.31702	2773	0							4.87598	3568	0
	3.97196							3.25384	3.98231						2.75788	4.87696						2.2299	4.60455						3.26813	1597	0							2.31702	6482	0							4.87696	3324	0
	4.14869							2.2916	3.92799						1.04963	4.88372						2.00899	4.20821						3.27352	3312	0							2.31702	3576	0							4.88372	2442	0
	3.89627							2.63017	3.45773						2.16575	4.88567						1.6731	4.19692						3.28333	588	0							2.31962	2482	0							4.88567	2008	0
	3.88049							3.03474	3.70786						1.60312	4.88855						3.09727	5.52271						3.28688	5147	0							2.32106	3898	0							4.88855	1818	0
	3.77167							3.43683	2.9692						3.11587	4.88952						2.66129	4.96009						3.28969	2217	0							2.32912	229	0							4.88952	2280	0
	4.43429							0.930548	2.27083						3.57083	4.89433						3.78931	5.62062						3.30757	1470	0							2.33228	1410	0							4.89433	3385	0
	3.09373							1.02645	3.36527						2.06661	4.89821						1.93244	4.03298						3.32106	1110	0							2.34993	209	1							4.89821	4494	0
	3.86364							2.16575	3.71249						3.70697	4.90593						3.06385	5.10455						3.33185	425	1							2.35078	1393	0							4.90593	766	1
	4.26123							2.04614	3.57543						3.26544	4.90785						1.98368	3.89346						3.33371	1598	0							2.35248	1294	0							4.90785	1903	0
	2.34682							2.35248	3.86364						2.48078	4.91466						2.97966	4.77373						3.33557	1854	0							2.35332	1647	0							4.91466	1016	0
	3.5846							3.20461	4.1865						2.68661	4.93206						2.5368	4.62947						3.33814	5860	0							2.35727	2169	0							4.93206	2410	1
	3.17792							1.44784	3.18412						1.33685	4.93593						2.73487	5.62553						3.35628	1123	1							2.36036	152	0							4.93593	4195	0
	2.75617							2.52356	3.24656						4.06772	4.94078						3.06987	5.07155						3.35811	1925	0							2.36457	2774	0							4.94078	1118	1
	2.83653							2.39424	2.83653						3.35445	4.94078						4.42385	5.99284						3.36527	1866	0							2.36541	2458	0							4.94078	2046	0
	3.13258							2.89782	3.72629						1.46728	4.9427						4.30012	6.33992						3.36793	1362	1							2.39287	1379	0							4.9427	1740	0
	3.71896							1.488	3.70144						4.24329	4.94462						3.58002	5.49633						3.37698	2140	0							2.39424	1994	0							4.94462	2217	0
	4.01979							2.75958	2.87873						2.32106	4.94753						4.80069	6.34584						3.38336	3152	0							2.42519	4440	0							4.94753	3898	0
	3.64697							1.88245	4.02822						1.33743	4.94753						4.4448	6.30239						3.3897	3660	0							2.42519	3567	0							4.94753	2337	0
	2.25761							1.60312	2.94561						2.19314	4.94944						2.8211	5.01725						3.39053	3625	0							2.45049	3221	0							4.94944	1589	0
	3.06643							0.626673	4.51261						3.75596	4.95624						1.23573	3.94298						3.39876	720	1							2.47664	1058	1							4.95624	2828	0
	3.41319							1.80818	2.62176						1.02786	4.97269						0.850399	2.61164						3.39958	1242	0							2.48078	1016	0							4.97269	2269	0
	2.83835							1.81681	3.79119						4.41427	4.97366						3.25384	6.19779						3.40599	2103	0							2.49237	5133	0							4.97366	259	0
	3.06108							0.795767	3.33814						2.78429	4.97755						2.2916	5.22897						3.41319	2467	0							2.49569	2467	0							4.97755	3660	0
	3.45589							2.96569	3.01275						1.66038	4.98432						2.63017	6.17215						3.43229	870	1							2.51526	3352	0							4.98432	1059	0
	3.24656							0.77905	2.86928						1.28333	4.98623						3.03474	6.00169						3.4359	2484	0							2.51879	4353	0							4.98623	1327	0
	4.15906							3.70786	3.59562						1.81106	4.98914						3.43683	6.12679						3.44771	981	0							2.51879	1870	0							4.98914	3935	0
	4.56334							3.44042	3.07176						2.21568	4.99982						0.930548	3.27977						3.44771	1073	1							2.52356	1820	1							4.99982	3977	0
	2.89356							1.69064	2.42277						2.30363	5.00176						1.02645	3.11853						3.44864	3301	0							2.52356	1493	0							5.00176	4410	0
	3.52419							4.45339	2.86235						2.81168	5.0027						2.16575	4.74292						3.44864	4042	0							2.53282	2029	0							5.0027	1323	0
	3.9514							3.11137	1.64432						2.35078	5.00369						2.04614	3.9982						3.45589	3568	0							2.5368	2133	0							5.00369	1393	0
	0.206643							3.30217	3.94298						1.77821	5.00562						2.35248	5.0958						3.45589	1870	0							2.54918	3201	0							5.00562	2015	0
	4.03765							1.61023	3.85439						0.981122	5.00661						3.20461	5.76184						3.45773	1372	0							2.55508	2086	0							5.00661	3149	0
	3.38336							2.81168	2.15478						2.96125	5.00854						1.44784	3.98413						3.45773	1810	0							2.5568	652	0							5.00854	2631	0
	4.87307							3.09727	0.692427						2.73834	5.01145						2.52356	6.01745						3.46493	2772	0							2.55753	2132	1							5.01145	1930	0
	3.70233							1.94036	4.20352						1.8496	5.01436						2.39424	5.04828						3.46584	3604	0							2.56754	419	1							5.01436	3584	0
	3.20555							1.98659	3.49403						2.63017	5.01823						2.89782	5.25335						3.47677	1890	0							2.58159	3152	0							5.01823	1810	0
	3.61389							1.49108	4.19219						2.35248	5.01823						1.488	4.20351						3.47949	3935	0							2.59168	763	1							5.01823	1294	0
	3.47677							3.13438	3.45589						1.51854	5.02112						2.75958	5.53838						3.47949	4378	0							2.60265	1397	1							5.02112	2804	0
	4.47249							3.89821	4.33814						2.03527	5.0221						1.88245	4.31817						3.48491	12	1							2.60763	3163	0							5.0221	3571	0
	3.33557							4.65254	2.5203						2.58159	5.02791						1.60312	3.45589						3.48684	1758	0							2.60928	2680	0							5.02791	3152	0
	3.97572							3.07433	0.917623						3.8088	5.03082						0.626673	3.22512						3.49403	2807	0							2.6133	1907	0							5.03082	1362	1
	3.39053							0.888305	2.62924						3.86463	5.03179						1.80818	3.72999						3.49863	2785	0							2.6133	1890	0							5.03179	1647	0
	3.46584							3.25822	2.84599						3.44771	5.03179						1.8168	3.69588						3.505	776	0							2.62597	1854	0							5.03179	510	1
	3.45773							3.19298	3.35812						3.38515	5.03664						0.795767	5.54229						3.50957	150	0							2.62854	1590	0							5.03664	1235	0
	2.73401							3.77915	3.10081						2.89608	5.03953						2.96569	4.47346						3.51412	1290	0							2.62924	3604	0							5.03953	1514	0
	3.75873							4.17608	2.8538						2.8168	5.04151						0.77905	3.31121						3.51866	3675	0							2.62924	3625	0							5.04151	3575	0
	4.16382							2.06592	3.93923						1.98659	5.04343						3.70786	5.6912						3.52419	3201	0							2.63017	1810	0							5.04343	2807	0
	2.99801							4.06773	0.173767						3.77915	5.04439						3.44042	5.84139						3.52782	1047	0							2.6311	4883	0							5.04439	1560	0
	4.29065							1.55582	3.63877						3.89821	5.04828						1.69064	3.68941						3.5297	4877	0							2.63436	3268	0							5.04828	1401	0
	4.32769							3.99539	3.80416						4.65254	5.04828						4.45339	7.14423						3.53419	1567	0							2.63436	3566	0							5.04828	626	1
	3.16463							3.86463	3.10869						4.03298	5.05216						3.11137	5.4494						3.53792	3984	0							2.63529	1211	0							5.05216	1195	0
	0.0976108							0.831877	2.32366						2.16189	5.05507						3.30217	6.08147						3.53966	479	1							2.64363	1229	1							5.05507	4997	0
	3.56621							1.47664	3.52782						1.85559	5.05702						1.61023	4.83542						3.54251	3451	0							2.65695	1323	0							5.05702	1483	0
	3.60288							1.25761	3.96735						2.35727	5.06087						2.81168	5.3381						3.54708	3411	0							2.65787	1560	0							5.06087	2169	0
	4.06108							2.60763	3.20555						3.1416	5.06669						3.09727	4.29829						3.54794	3631	0							2.66129	2140	0							5.06669	1773	1
	3.9542							3.2753	4.24702						1.14339	5.06962						3.71798	6.25108						3.54881	3303	0							2.67378	994	0							5.06962	3691	0
	2.72203							3.60193	4.63523						2.5568	5.07155						1.94035	4.03861						3.55434	1117	0							2.67717	3493	0							5.07155	652	0
	3.54708							1.6173	2.87617						2.09694	5.07737						1.98659	4.91174						3.55704	2499	0							2.68325	3238	0							5.07737	1266	0
	4.28784							2.67717	3.60288						2.84519	5.07835						1.49108	4.01605						3.56621	846	1							2.68661	2410	1							5.07835	3807	0
	3.5882							0.892197	3.6332						1.16479	5.08321						3.13439	5.42694						3.56621	994	0							2.6951	1998	0							5.08321	4972	0
	2.48826							3.11587	3.7995						3.12284	5.08415						3.89821	6.82974						3.57543	2263	0							2.69933	2835	0							5.08415	2359	0
	3.69866							3.31571	2.82619						3.11137	5.08513						4.65254	6.57818						3.57543	3903	0							2.69933	3411	0							5.08513	1624	0
	4.52124							4.57295	3.49863						3.25822	5.10262						3.07433	5.23385						3.58087	1862	0							2.71282	1984	0							5.10262	2808	1
	3.91121							2.8504	2.55188						2.80302	5.10455						0.888305	2.66129						3.5846	152	0							2.71787	2010	1							5.10455	2852	0
	4.24138							1.97012	3.54251						2.66129	5.10748						3.25822	5.81388						3.5882	2010	1							2.72552	1788	0							5.10748	2140	0
	2.49876							2.68661	4.06109						3.05849	5.11328						3.19298	5.20758						3.59562	2556	0							2.73053	239	1							5.11328	2114	0
	3.54794							2.29072	1.94561						2.24945	5.11524						3.77915	7.31111						3.60193	4096		0						2.7314	2055		0						5.11524	1567	0
	3.5297							2.56754	4.03765						1.69019	5.1162						4.17608	6.64549						3.60288	3493		0						2.73487	1540		1						5.1162	4522	0
	4.54708							2.96125	3.20649						1.80653	5.1201						2.06592	4.3886						3.61389	2680		0						2.73834	1930		0						5.1201	2591
	2.87873							1.8339	2.00684						2.62924	5.123						4.06772	6.87832						3.61483	5263		0						2.74244	1818		0						5.123	3604
	4.83254							3.94486	2.7433						0.795767	5.13857						1.55582	3.38059						3.62398	2141		0						2.74588	3631		0						5.13857	5860
	3.44771							3.20727	3.20461						2.32912	5.13951						3.99539	6.44763						3.6332	5060		0						2.75702	4877		0						5.13951	229
	3.71523							1.51702	3.67559						1.74373	5.14049						3.86463	6.39129						3.63413	3817		0						2.75788	3324		0						5.14049	707
	2.78429							2.35332	4.26123						1.27023	5.14049						4.26694	6.12778						3.63877	4508		0						2.75958	1757		0						5.14049	264
	3.3897							1.54449	3.81721						2.8211	5.14245						3.52607	5.27475						3.64697	1058		1						2.76808	928		1						5.14245	1513
	3.75414							2.35727	2.34681						3.20461	5.14245						4.37525	6.41304						3.67559	2249		0						2.76892	981		0						5.14245	1919
	4.80359							2.18206	0.77905						4.45339	5.14245						4.80168	6.7891						3.67931	2836		1						2.76977	3846		0						5.14245	390
	2.85718							2.10568	3.71161						2.6133	5.14245						4.14209	6.33498						3.68392	3131		0						2.774	2886		0						5.14245	1907
	5.11911							2.21568	3.54881						3.32294	5.15506						4.46486	6.69797						3.68941	2863		0						2.7843	3660		0						5.15506	784
	2.15478							2.35078	3.09373						3.52055	5.15603						4.44956	6.31524						3.69031	3011		0						2.79119	2808		0						5.15603	1382
	4.13931							3.13537	4.06583						1.55582	5.15991						2.99005	5.36349						3.69031	1813		0						2.79701	3869		0						5.15991	4508
	0.201634							2.65695	4.32769						2.29072	5.16575						4.87985	6.76532						3.69677	2552		0						2.80137	1174		0						5.16575	2641
	4.10249							3.88049	5.124						1.488	5.17353						3.36709	4.93687						3.69677	2818		0						2.80302	2852		0						5.17353	1306
	4.64391							4.09685	4.74195						2.97966	5.17644						3.32294	5.57265						3.69866	239		1						2.81168	1323		0						5.17644	1120
	2.56682							2.31962	3.89627						2.51526	5.20856						3.6663	5.75104						3.70144	1306		0						2.81332	629		0						5.20856	3352
	4.09026							1.85559	3.7967						3.60193	5.21343						2.55508	4.84217						3.70233	1397		1						2.81434	4669		0						5.21343	3328
	3.9486							2.6951	3.9542						1.54449	5.2144						3.80694	6.29055						3.70786	1086		0						2.8168	3575		0						5.2144	2245
	3.50957							2.6133	4.47249						3.31571	5.21828						4.56718	7.18097						3.70786	2669		0						2.82028	1035		0						5.21828	3340
	2.16124							3.43683	3.40599						4.42385	5.22021						4.04893	6.34584						3.71161	2113		0						2.8211	1513		0						5.22021	404
	2.55189							3.47041	3.14061						4.31535	5.22219						3.49044	5.97808						3.71249	2008		0						2.82375	4487		0						5.22219	1117
	3.27352							2.51879	3.45589						2.73487	5.22508						3.98514	6.28858						3.71337	1330		0						2.8339	4890		0						5.22508	1540
	2.92562							1.17121	1.39232						1.45207	5.22608						4.90207	6.56928						3.71523	2941		0						2.83754	150		0						5.22608	5234
	5.05507							1.95233	4.04422						2.49237	5.2358						0.831877	2.43669						3.71523	3846		0						2.84519	3807		0						5.2358	5133
	4.505							3.57809	3.75777						1.90072	5.23775						1.47664	3.89908						3.71896	3567		0						2.8504	3901		0						5.23775	720
	3.69677							3.44771	4.11287						2.03457	5.23871						1.25761	2.71875						3.72083	3508		0						2.853	3312		0						5.23871	588
	3.67931							1.46728	4.15721						1.14926	5.24553						2.60763	4.09221						3.72356	3555		0						2.8538	3436		0						5.24553	1211
	4.9427							0.805705	3.32106						3.47858	5.24652						3.27531	5.77067						3.72454	1903		0						2.85818	600		0						5.24652	1242
	0.427606							2.81434	0.201634						1.54547	5.25039						3.60193	6.64449						3.72629	1463		0						2.87716	1406		0						5.25039	2310
	3.79483							1.26424	4.06678						2.62854	5.25626						1.6173	3.51147						3.72629	2656		0						2.87873	2818		0						5.25626	1590
	3.72629							5.40936	4.69193						3.21894	5.25626						2.67717	4.07425						3.73931	810		0						2.88577	2836		1						5.25626	1152
	3.55704							2.64363	4.29065						1.27858	5.266						0.892197	2.41468						3.75318	651		0						2.89433	1916		0						5.266	5813
	4.32862							3.06385	4.75638						1.61023	5.26892						3.11587	5.51589						3.75414	2808		0						2.89608	1514		0						5.26892	1847
	4.20069							3.52331	5.13857						2.73053	5.27087						3.31571	5.05602						3.75777	735		1						2.89705	834		0						5.27087	239
	4.1157							2.73053	3.69866						2.39424	5.27962						4.57295	6.38042						3.75873	3268		0						2.89782	2656		0						5.27962	1994
	3.88049							1.73812	3.73931						2.91686	5.29326						2.8504	4.79494						3.76893	4662		0						2.904	720		1						5.29326	2099
	3.69677							3.41143	1.2762						4.09685	5.29326						1.97012	3.65444						3.77167	229		0						2.90477	2499		0						5.29326	66
	3.20649							2.33228	4.43429						2.51879	5.29326						2.68661	4.78335						3.78649	2359		0						2.91686	2099		0						5.29326	1870
	3.01275							2.83754	3.50957						2.1177	5.29815						2.29072	4.81808						3.79119	1694		0						2.92029	2283		0						5.29815	3804
	4.51456							1.90072	3.87303						2.04439	5.2991						2.56755	4.76118						3.79483	834		0						2.92125	1235		1						5.2991	4378
	3.06987							1.64293	3.30757						3.30217	5.3079						2.96125	6.17313						3.7967	1439		0						2.92998	2375		0						5.3079	1705
	0.0607392							2.62854	3.97572						1.6173	5.31081						1.8339	4.00854						3.7995	2280		0						2.93508	2552		0						5.31081	3245
	4.80069							3.23235	4.76797						2.75958	5.3147						3.94486	6.39919						3.80416	843		1						2.96125	2631		0						5.3147	1757
	3.44864							2.71282	4.28784						3.82273	5.32348						3.20727	5.21245						3.81435	3208		0						2.96477	90		1						5.32348	541
	0.54498							3.42774	4.70924						2.72552	5.32837						1.51702	3.79213						3.81527	2591		0						2.96569	1683		0						5.32837	1788
	3.14682							2.27501	2.31701						3.47041	5.34006						2.35332	5.02693						3.81619	1674		0						2.96643	2989		0						5.34006	2798
	3.51412							3.82924	4.22905						1.28155	5.35177						1.54449	2.8478						3.81721	2245		0						2.9692	1454		1						5.35177	3753
	3.70786							1.83592	4.55189						2.36036	5.36835						2.35727	4.32582						3.8265	1235		0						2.97966	1120		1						5.36835	152
	4.17513							2.71787	3.5882						3.02326	5.37226						2.18206	4.45055						3.83015	2405		0						2.99005	3570		0						5.37226	4090
	3.03474							3.66914	1.58159						3.29675	5.3791						2.10568	4.30012						3.84137	499		1						2.99711	498		1						5.3791	1176
	3.19834							1.51853	4.40763						4.12516	5.39958						2.21568	5.00854						3.85439	1847		0						3.00935	4042		0						5.39958	416
	3.08049							1.53854	1.8496						2.55753	5.40252						2.35078	4.91174						3.86086	232		0						3.01114	167		1						5.40252	2132
	3.87578							1.52757	3.57543						3.06385	5.40739						3.13537	5.7795						3.86186	3584		0						3.01203	1445		1						5.40739	1123
	3.35628							2.30363	3.09643						3.99539	5.41227						2.65695	5.3547						3.86275	1483		0						3.01275	1290		0						5.41227	843
	4.75638							3.21894	3.18142						2.56755	5.41227						3.88049	6.33004						3.86364	1294		0						3.02325	4090		0						5.41227	419
	3.0505							3.17616	3.1035						2.67717	5.41522						4.09685	6.16328						3.87303	720		0						3.03474	1086		0						5.41522	3493
	0.917623							1.58015	3.71337						3.85808	5.42008						2.31962	4.69961						3.87578	3957		0						3.04702	899		1						5.42008	1595
	3.1672							2.6133	3.47677						4.26694	5.43279						1.85559	3.60288						3.88049	3898		0						3.04789	5318		0						5.43279	2149
	0.692427							2.24945	3.53419						2.87716	5.44549						2.6951	5.98299						3.88049	2375		0						3.05762	3045		0						5.44549	1406
	3.26813							2.62924	3.39053						2.65695	5.4494						2.6133	5.3147						3.88879	3111		0						3.05849	3957		0						5.4494	1323
	1.64432							2.18745	3.68392						2.8504	5.45233						3.43683	5.94659						3.89627	2482		0						3.05849	2114		0						5.45233	3901
	3.7995							2.80302	5.11911						2.31962	5.47677						3.47041	6.29747						3.90092	608		0						3.06385	1123		1						5.47677	2482
	3.78649							3.23588	4.06962						3.98514	5.47968						2.80054	4.79587						3.9066	785		0						3.06385	2135		0						5.47968	375
	4.74098							1.77821	4.43243						3.17616	5.49435						4.36191	6.56433						3.91025	6482		0						3.06987	2276		0						5.49435	5117
	3.45589							3.82273	2.99964						2.21568	5.49633						3.46676	5.62553						3.91121	1540		1						3.07433	2790		0						5.49633	3303
	4.06583							3.62035	4.3591						4.06022	5.49924						2.51879	4.58153						3.91867	2310		0						3.08933	413		0						5.49924	987
	0.582074							4.70443	0.158337						1.52055	5.52372						2.34993	4.55471						3.92799	1953		0						3.09373	2965		0						5.52372	3707
	2.6688							4.13266	4.37051						3.27531	5.52469						1.17121	3.94298						3.93923	2208		0						3.09727	1597		0						5.52469	4844
	3.1035							2.99711	4.80069						3.18587	5.53054						1.95233	4.57198						3.94298	1705		0						3.09727	4922		0						5.53054	1926
	4.39712							1.05797	4.59305						3.36709	5.53154						4.43336	6.66528						3.94298	1014		1						3.11137	1624		0						5.53154	360
	4.09407							4.14967	4.79395						2.83754	5.54424						3.57809	5.97907						3.94486	2504		0						3.11587	2280		0						5.54424	150
	3.35811							4.56334	4.97852						3.79764	5.54622						4.12234	6.17608						3.94486	1792		0						3.12284	2359		0						5.54622	2484
	2.5203							1.63877	1.18015						1.95233	5.55502						3.14241	6.57125						3.9486	4890		0						3.12829	978		0						5.55502	1140
	4.1865							3.87765	0.226509						1.69064	5.5609						3.44771	6.26193						3.9514	652		0						3.13438	3568		0						5.5609	1690
	3.20461							2.9692	3.06987						2.06592	5.56578						1.46728	4.06299						3.9542	3405		0						3.13537	1689		0						5.56578	2208
	3.18142							2.55753	0.206643						3.43683	5.58244						0.805705	3.23772						3.9542	1998		0						3.1416	1773		1						5.58244	2103
	3.81435							0.879706	3.6903						2.59168	5.60202						2.96477	6.05979						3.9542	1595		0						3.14241	487		1						5.60202	763
	4.76797							3.64789	3.94298						3.45864	5.60202						2.904	5.1784						3.95699	4480		0						3.16011	2884		0						5.60202	1598
	4.06962							5.01436	3.06385						3.44956	5.60887						4.33435	6.65142						3.96735	3571		0						3.17616	5117		0						5.60887	3283
	3.98231							2.87873	3.69677						1.63877	5.61182						2.81435	4.92429						3.97196	3576		0						3.17616	1063		1						5.61182	5070
	2.84599							3.70697	4.53462						2.71282	5.61377						1.26424	3.5864						3.97572	1590		0						3.18587	1926		0						5.61377	1984
	3.72454							2.92125	4.1157						2.82028	5.62454						3.49134	5.34788						3.97664	4556		0						3.18682	648		0						5.62454	1035
	4.24702							1.02786	2.76892						3.88137	5.62845						5.40936	7.14622						3.97664	220		1						3.19298	1925		0						5.62845	663
	2.80818							1.04963	2.01899						1.85559	5.63631						2.64363	4.78047						3.98231	1441		0						3.19566	3250		0						5.63631	1439
	1.34199							3.44956	3.17792						1.05797	5.64022						3.06385	5.43766						4.01979	3221		0						3.20461	1919		0						5.64022	2324
	3.94298							2.03527	2.64616						4.11287	5.64316						3.52331	5.57459						4.02822	1518		0						3.20727	2425		0						5.64316	1239
	2.82619							2.1447	2.90747						2.35332	5.6559						3.76331	6.57224						4.03386	1327		0						3.21894	1152		1						5.6559	1647
	3.26454							3.12829	4.74098						1.58015	5.6559						2.73053	5.21731						4.03765	419		1						3.22157	3208		0						5.6559	1330
	3.8265							2.89705	3.79483						3.13537	5.65687						4.00477	6.37943						4.03949	360		1						3.23235	1080		0						5.65687	1689
	1.2762							3.52055	5.08806						3.31846	5.66471						3.67931	5.91905						4.04142	404		0						3.23588	727		1						5.66471	268
	4.70924							3.47858	3.2225						1.67717	5.66667						1.73812	4.0245						4.04422	2717		0						3.25384	1441		0						5.66667	2717
	2.9692							2.03457	3.28333						1.47405	5.66667						3.41143	5.63433						4.04422	1140		0						3.25822	2808		1						5.66667	2504
	3.40599							4.41427	3.00054						3.94486	5.66767						2.33228	4.80359						4.04518	2275		0						3.25822	555		1						5.66767	1579
	3.07176							2.09694	3.12829						2.29807	5.68041						2.83754	5.19298						4.04797	4494		0						3.26544	1903		0						5.68041	3405
	4.11287							1.58111	3.62398						3.17616	5.68238						1.90072	4.18555						4.06108	2410		1						3.2753	4844		0						5.68238	1063
	3.17792							1.98878	4.25844						4.00764	5.69218						1.64293	3.48311						4.06393	187		0						3.29675	1176		0						5.69218	380
	5.75889							3.29675	2.80818						2.42519	5.70689						2.62854	4.86438						4.06583	1689		0						3.29954	4110		0						5.70689	3567
	4.83638							2.82028	4.64391						4.90207	5.71375						3.23235	5.74516						4.06678	2947		0						3.30217	1705		0						5.71375	1699
	3.33371							1.27023	2.18587						1.53854	5.71866						2.71282	5.04828						4.06867	2175		0						3.30947	425		1						5.71866	4602
	3.14062							0.985501	3.58087						2.7314	5.7324						3.42774	5.98989						4.06962	727		1						3.31571	3340		0						5.7324	2055
	3.2225							2.89433	4.9427						4.57295	5.74516						2.27501	4.91853						4.07425	4521		0						3.31846	268		0						5.74516	2785
	3.63413							2.80137	2.85718						2.80137	5.75203						3.82924	6.40512						4.09026	4487		0						3.32294	784		1						5.75203	1174
	1.93319							2.05276	3.15397						4.39623	5.76479						1.83592	4.94944						4.09119	4828		0						3.35445	2046		0						5.76479	1391
	2.70088							3.6774	3.6903						4.08559	5.77852						2.71787	5.43085						4.09314	2094		0						3.36709	360		1						5.77852	2222
	5.08806							3.64973	3.70786						2.81332	5.78343						3.66914	6.58807						4.09407	1926		0						3.37698	203		1						5.78343	629
	5.13857							3.45864	3.33371						2.76893	5.78443						1.51854	3.99539						4.095	2149		0						3.38516	1235		0						5.78443	981
	0.616358							1.44095	3.15397						3.01114	5.79621						1.53854	3.30495						4.09592	1001		0						3.39876	92		0						5.79621	167
	3.75777							1.47768	3.39958						2.21878	5.80307						1.52757	4.09972						4.10249	3575		0						3.41143	1440		0						5.80307	651
	4.63523							3.05762	3.19834						3.78931	5.80405						2.30363	5.33421						4.11287	510		1						3.42774	5040		0						5.80405	1445
	4.3591							4.30012	4.2442						4.03104	5.80405						3.21894	6.18299						4.1157	1293		1						3.43683	2812		0						5.80405	1655
	3.94298							2.76977	3.71523						2.65787	5.80797						3.17616	7.06383						4.1157	1235		1						3.43683	2103		0						5.80797	1560
	3.70786							2.76808	4.83254						0.805705	5.82074						4.36191	6.42687						4.13931	1440		0						3.44042	1553		0						5.82074	1110
	1.58159							3.50691	1.93319						2.904	5.83549						3.47132	6.30042						4.13931	629		0						3.44771	510		1						5.83549	720
	3.69031							2.96643	4.51456						4.24039	5.84629						1.58015	2.78094						4.14592	360		1						3.44956	1401		1						5.84629	577
	4.53462							3.75969	4.45055						2.53282	5.85808						2.6133	5.124						4.14869	2773		0						3.44956	3283		0						5.85808	2029
	3.59562							4.50214	0.211635						2.60265	5.85808						2.24945	4.88567						4.15721	1740		0						3.45312	995		0						5.85808	1397
	4.45055							3.45497	4.83638						2.34993	5.85908						2.62924	5.13951						4.15906	1820		1						3.45497	1187		1						5.85908	209
	3.10081							2.47664	3.64697						3.09727	5.86203						2.18745	3.69866						4.16382	3566		0						3.45864	1598		0						5.86203	4922
	0.221568							2.85818	5.05507						1.26424	5.86498						2.80302	4.49448						4.1676	1081		1						3.46676	539		1						5.86498	2947
	3.4359							2.8339	3.9486						1.88245	5.87774						3.23588	6.07752						4.17041	4090		0						3.47041	2798		0						5.87774	1518
	3.36793							3.29954	1.34199						3.99449	5.8866						1.77821	5.10748						4.17513	899		1						3.47132	1073		1						5.8866	220
	2.99964							2.65787	3.16463						3.23588	5.89545						3.82273	6.18892						4.1846	2167		0						3.47768	280		0						5.89545	727
	4.22905							3.01275	3.51412						3.6663	5.90135						3.62035	6.39821						4.1865	1919		0						3.47858	1242		0						5.90135	2275
	3.51866							3.90005	3.23051						3.19566	5.90725						3.69499	5.16575						4.18745	1379		0						3.49044	391		1						5.90725	3250
	3.10869							4.08559	4.36576						4.36191	5.9092						4.70443	7.19886						4.19219	2100		0						3.49134	1049		1						5.9092	2101
	3.72356							2.60265	3.70233						4.80168	5.91315						4.13266	6.34387						4.19314	3561		0						3.49506	3817		0						5.91315	478
	0.226509							2.5568	3.9514						4.14967	5.92298						2.99711	6.4239						4.20069	2283		0						3.49953	592		1						5.92298	2054
	1.13027							2.81332	4.13931						2.8339	5.9279						1.05797	3.67367						4.20257	1655		1						3.50233	892		1						5.9279	4890
	5.124							3.01114	0.54498						3.62035	5.93086						4.04518	6.4417						4.20351	2197		0						3.50691	798		1						5.93086	2174
	4.33814							2.21878	3.75318						1.78534	5.93182						4.14967	6.04304						4.21863	1239		0						3.51501	5780		0						5.93182	176
	3.23051							3.31846	3.26454						4.02547	5.93282						4.56334	6.23429						4.22905	6600		0						3.52055	1382		0						5.93282	1081
	2.7433							1.78534	2.78597						3.29954	5.94266						4.25179	6.94377						4.23381	1726		0						3.52331	1341		1						5.94266	4110
	3.80416							2.774	2.7843						4.33435	5.94953						1.63877	4.62947						4.23473	877		0						3.57083	3385		0						5.94953	330
	2.99621							1.80653	3.81527						1.6731	5.95347						3.66448	5.81093						4.24138	1930		0						3.57809	735		1						5.95347	1995
	0.173767							3.38516	3.8265						1.49108	5.97118						3.87765	6.94475						4.2442	1705		0						3.58003	2797		0						5.97118	2100
	4.36576							2.72552	2.48826						3.06385	5.97216						2.9692	5.87283						4.2442	1391		0						3.60193	3328		0						5.97216	2135
	4.74195							3.26544	3.72454						3.49953	5.98593						2.55753	4.91366						4.24702	4844		0						3.62035	2174		0						5.98593	592
	4.37051							1.66038	2.52782						4.08746	6.00169						0.879706	2.88577						4.25081	415		1						3.64155	232		0						6.00169	877
	4.79395							2.76892	3.44771						1.98878	6.00268						3.64789	5.70002						4.25558	784		1						3.64789	1014		1						6.00268	966
	2.8538							2.42519	3.71896						3.88049	6.01252						3.02326	5.89545						4.25746	526		1						3.64973	2669		0						6.01252	2005
	3.28969							0.949348	2.93168						0.9855	6.01449						5.01436	6.77425						4.25844	966		0						3.66448	207		1						6.01449	1862
	3.56621							2.32912	3.77167						3.69499	6.02237						2.87873	5.7579						4.26123	1647		0						3.6663	2275		0						6.02237	209
	4.2442							2.36036	3.5846						2.96643	6.03714						3.70697	6.6633						4.26318	1695		1						3.66914	441		1						6.03714	2989
	3.00054							2.62597	3.33557						4.04893	6.03714						2.92125	6.3587						4.27075	1995		0						3.6774	1813		0						6.03714	1375
	2.86235							3.45312	5.75889						3.64789	6.05192						1.02786	4.47249						4.27545	375		1						3.67931	269		1						6.05192	1014
	0.211635							4.06022	2.99621						3.52331	6.07063						1.04963	3.36975						4.28784	1984		0						3.69499	209		1						6.07063	1341
	4.97852							2.82375	4.09026						4.46486	6.07752						3.44956	5.35569						4.2888	2101		0						3.69588	1098		0						6.07752	711
	3.49863							1.97673	4.09119						1.94035	6.08049						2.03527	4.84895						4.28969	203		1						3.70697	766		1						6.08049	2197
	2.5203							2.49569	3.41319						4.47729	6.09229						2.1447	4.2262						4.29065	1229		1						3.70786	2556		0						6.09229	2306
	0.158337							3.51501	2.70088						4.13266	6.09329						3.12829	5.55305						4.32769	1323		0						3.71798	1260		0						6.09329	364
	3.06385							2.6311	2.734						4.54517	6.09723						2.89705	5.39667						4.32862	2099		0						3.73931	1053		0						6.09723	364
	4.69192							1.614	3.46493						4.46388	6.11299						3.52055	6.15834						4.33814	1401		0						3.7476	593		1						6.11299	3488
								4.18078	4.48298						3.30947	6.12089						3.47858	5.60104						4.34006	1211		0						3.75596	2828		0						6.12089	425
								3.35445	2.18682						3.73931	6.13566						3.37698	5.13467						4.34199	846		1						3.75969	1174		1						6.13566	1053
								3.99449	3.97664						4.37525	6.14158						3.30947	6.68905						4.3505	3452		0						3.7633	2051		0						6.14158	889
								4.42095	4.70055						2.30129	6.15143						4.15818	6.79505						4.3591	2174		0						3.77072	187		0						6.15143	1293
								4.47729	5.42203						4.80069	6.15638						4.00764	6.42094						4.36576	2222		0						3.77915	1560		0						6.15638	103
								4.02547	4.1676						4.4448	6.16623						4.43816	6.80595						4.37051	364		1						3.78931	1445		0						6.16623	526
								4.12516	4.41143						3.42774	6.17017						3.25822	4.94654						4.39712	5117		0						3.79764	2484		0						6.17017	5040
								3.75596	0.0758749						4.14209	6.17511						2.03457	4.95238						4.40381	209		1						3.80694	1695		1						6.17511	2092
								3.44956	4.82385						4.04518	6.17806						4.41427	7.5915						4.40762	2804		0						3.8088	1362		1						6.17806	415
								4.03104	4.20257						4.30012	6.18202						2.09694	5.24359						4.41143	416		1						3.82273	541		1						6.18202	1705
								4.54516	2.86414						4.18078	6.1968						1.58111	4.3781						4.43242	2015		0						3.82365	785		0						6.1968	1191
								4.46388	4.61988						4.12234	6.20469						3.64155	5.81288						4.43429	1410		0						3.82924	6600		0						6.20469	846
								3.49953	4.45529						2.99005	6.20569						3.88137	6.12976						4.43716	3217		0						3.85808	1595		0						6.20569	3570
								3.85808	3.9542						2.76808	6.20863						3.82365	6.64251						4.45055	1174		1						3.86086	3675		0						6.20863	928
								4.42385	2.97691						3.46676	6.21259						1.98878	4.15623						4.45529	592		1						3.86463	3555		0						6.21259	539
								4.30012	4.03949						3.05762	6.21653						3.29675	4.85763						4.4572	1195		0						3.86463	1647		0						6.21653	3045
								3.58003	4.88855						2.39287	6.22443						2.82028	5.40837						4.46107	892		1						3.87765	522		1						6.22443	1379
								4.80069	5.05702						4.94944	6.22443						1.27023	4.14967						4.47249	1907		0						3.87765	3809		1						6.22443	454
								4.4448	4.25746						1.83592	6.22936						0.9855	3.66084						4.48298	1191		1						3.88049	2005		0						6.22936	2280
								3.71798	5.62749						3.45497	6.24022						2.89433	6.56036						4.505	1406		0						3.88137	663		1						6.24022	1187
								4.26694	4.095						3.45312	6.25304						2.80137	6.67518						4.50595	454		1						3.89821	1401		0						6.25304	995
								4.37525	5.18229						3.47768	6.27969						2.05276	5.10844						4.51261	4373		0						3.90005	200		1						6.27969	280
								4.80168	2.37907						1.64293	6.28364						4.11287	6.01056						4.51456	2989		0						3.9159	383		0						6.28364	1470
								4.14209	0.191563						4.56718	6.29449						3.6774	6.23429						4.52124	2055		0						3.94486	1579		0						6.29449	499
								4.46486	4.80844						3.25822	6.30042						3.64973	5.61474						4.53082	207		1						3.98514	375		1						6.30042	555
								4.44956	3.94486						3.50233	6.30734						3.45864	5.93871						4.53462	766		1						3.99449	220		1						6.30734	892
								2.99005	5.17744						2.6951	6.3103						3.73931	6.20469						4.53655	4600		0						3.99539	843		1						6.3103	1998
								4.87985	4.50595						2.71787	6.32905						1.44095	3.91686						4.54708	3324		0						4.00477	2432		0						6.32905	2010
								3.36709	4.14592						3.90005	6.33301						2.39287	5.61279						4.55189	2280		0						4.00764	380		1						6.33301	200
								3.32294	4.25558						3.66914	6.3409						3.47768	4.87214						4.56334	2029		0						4.02547	1081		1						6.3409	441
								3.6663	4.04518						3.47132	6.34289						2.68325	5.67158						4.58442	3238		0						4.03104	1655		1						6.34289	1073
								2.55508	5.19881						3.57809	6.35572						1.47768	4.08559						4.59305	2324		1						4.03298	1195		0						6.35572	735
								3.80694	4.26319						4.42095	6.37152						3.05762	6.13863						4.59497	3707		0						4.04518	415		1						6.37152	3526
								4.56718	3.84137						2.76977	6.37351						4.30012	5.79228						4.59592	2432		0						4.04893	1375		1						6.37351	3846
								4.04893	4.7121						3.66448	6.41699						2.76977	6.45454						4.61129	593		1						4.06022	987		0						6.41699	207
								3.49044	5.44844						3.80694	6.43082						4.19881	6.70984						4.61988	3488		0						4.06773	1118		1						6.43082	1695
								3.98514	4.27545						3.71798	6.43774						4.94944	6.66034						4.62469	454		1						4.08559	2222		0						6.43774	1260
								4.90207	3.16011						3.64155	6.43774						2.76808	5.192						4.63523	3328		0						4.08746	262		1						6.43774	232
								4.36191	4.2888						3.75969	6.44664						3.50691	6.68805						4.64195	2051		0						4.08746	877		0						6.44664	1174
								3.46676	4.71309						2.99711	6.45256						2.96643	5.67844						4.64391	1035		0						4.09685	66		1						6.45256	498
								2.34993	4.66118						1.73812	6.47828						3.75969	6.47828						4.66118	209		1						4.11287	1239		0						6.47828	810
								4.43336	4.67175						3.14241	6.49113						4.13742	5.93182						4.67175	412		1						4.12234	846		1						6.49113	487
								4.12234	4.34199						3.58002	6.50101						3.7476	6.40414						4.67463	555		1						4.12516	416		1						6.50101	2797
								3.14241	0.0143553						4.87985	6.50894						4.50214	6.18398						4.69192	2871		0						4.13266	364		1						6.50894	454
								2.96477	5.11428						0.626673	6.52179						3.45497	5.49435						4.69772	1053		0						4.13742	476		1						6.52179	4373
								2.904	3.39876						3.12829	6.52278						2.47664	5.3742						4.70055	3526		0						4.14209	2092		0						6.52278	978
								4.33435	2.04998						3.37698	6.52773						2.85818	6.43972						4.70924	5040		0						4.14967	2054		0						6.52773	203
								3.49134	0.647084						4.44956	6.53959						4.31063	6.60094						4.7121	883		0						4.15817	608		0						6.53959	1792
								3.7633	4.64195						4.70443	6.55047						2.8339	6.26883						4.7121	1375		1						4.17608	1624		0						6.55047	3234
								4.00477	4.59592						4.30012	6.55245						3.29954	6.80199						4.71309	539		1						4.18078	1191		1						6.55245	360
								3.67931	4.79301						4.43336	6.55938						2.65787	5.84434						4.71694	262		1						4.19881	12		1						6.55938	412
								3.47132	3.44771						3.82924	6.56235						3.01275	5.27087						4.72748	577		0						4.24039	577		0						6.56235	6600
								3.69499	4.40381						4.61223	6.56334						3.90005	5.6912						4.74098	978		0						4.24329	2217		0						6.56334	404
								4.04518	4.25081						2.62597	6.58313						4.08559	6.10018						4.74195	66		1						4.2518	345		1						6.58313	1854
								4.2518	5.2923						3.08933	6.58906						4.33528	5.80601						4.75638	2135		0						4.26033	846		1						6.58906	413
								3.66448	4.53082						3.49044	6.60291						4.43716	6.7049						4.76797	1080		0						4.26694	2149		0						6.60291	391
								3.02325	4.17041						2.68325	6.61875						2.60265	5.33031						4.78722	1098		0						4.30012	1705		0						6.61875	3238
								3.37698	4.28969						2.96477	6.62073						4.03298	6.50794						4.79301	269		1						4.30012	360		1						6.62073	90
								3.30947	3.33185						5.40936	6.62271						4.39623	6.02334						4.79395	2054		0						4.31063	2739		0						6.62271	2871
								4.15818	3.90091						2.89433	6.62866						4.24039	5.73338						4.80069	498		1						4.31535	1117		0						6.62866	1916
								4.00764	0.64524						2.64363	6.63361						2.5568	5.36447						4.80359	3869		0						4.33435	330		1						6.63361	1229
								4.43816	5.00077						5.01436	6.66627						2.81332	6.17905						4.80844	711		1						4.33528	495		1						6.66627	467
								3.25822	4.67463						4.43716	6.71083						3.01114	5.10748						4.82385	3283		0						4.36191	2101		0						6.71083	870
								3.64155	3.86086						3.03474	6.76928						4.61223	6.96658						4.83254	928		1						4.37525	889		1						6.76928	1086
								3.88137	2.92903						3.39876	6.77126						2.21878	5.18618						4.83638	1187		1						4.39623	1391		0						6.77126	92
								3.82365	3.9066						2.47664	6.86047						3.31846	5.71866						4.87307	763		1						4.41427	259		0						6.86047	1058
								4.11287	4.21863						3.18682	6.86146						1.78534	4.0123						4.87307	92		0						4.42095	3526		0						6.86146	648
								3.73931	4.69772						2.55508	6.89022						3.18682	6.57125						4.88855	2797		0						4.42385	404		1						6.89022	2086
								2.39287	4.18745						4.56334	6.91302						2.774	5.75104						4.9427	1916		0						4.43336	412		1						6.91302	2771
								3.47768	5.69805						2.85818	6.95467						1.80653	4.70249						4.97852	2771		0						4.43716	870		1						6.95467	600
								2.68325	4.58442						3.7476	6.99535						3.38515	5.77655						5.00077	463		1						4.43816	463		1						6.99535	593
								4.19881	3.48491						4.25179	6.99634						2.72552	5.14339						5.05507	600		0						4.4448	526		1						6.99634	345
								4.94944	4.62469						3.82365	7.02512						3.26544	6.07161						5.05702	103		1						4.44956	1792		0						7.02512	785
								4.13742	5.71965						4.43816	7.07474						4.08746	6.82776						5.08806	1382		0						4.45339	390		0						7.07474	463
								3.7476	4.61129						3.01275	7.07971						1.66038	3.96079						5.11428	90		1						4.46388	3488		0						7.07971	1290
								4.31063	5.56873						3.67931	7.08268						2.76893	5.40446						5.11911	2852		0						4.46486	711		1						7.08268	269
								4.33528	5.5648						4.15818	7.11246						2.42519	4.51646						5.124	2005		0						4.47729	2306		0						7.11246	608
								4.43716	3.43229						2.05276	7.11445						0.949348	2.50462						5.13857	1341		1						4.50214	218		1						7.11445	1423
								4.03298	4.4572						4.50214	7.11644						2.32912	5.38591						5.17744	3570		0						4.54516	364		1						7.11644	218
								4.39623	4.2442						3.69588	7.1482						3.9159	6.42489						5.1823	889		1						4.56334	2771		0						7.1482	1098
								4.24039	4.72748						3.9159	7.17502						2.36036	4.82191						5.19881	2086		0						4.56718	499		1						7.17502	383
								4.61224	4.04142						3.76331	7.17998						2.62597	4.91562						5.2923	345		1						4.57295	2785		0						7.17998	2051
								3.18682	0.219091						3.77072	7.26441						3.77072	6.53266						5.33518	383		0						4.61224	404		0						7.26441	187
								4.08746	4.71694						2.81435	7.33695						3.39876	5.78835						5.3703	413		0						4.65254	626		1						7.33695	4669
								3.9159	5.33518						4.19881	7.34093						3.08933	5.34493						5.42203	2306		0						4.70443	3234		0						7.34093	12
								3.77072	4.06393						4.33528	7.39062						4.31535	6.11299						5.44844	391		1						4.80069	103		1						7.39062	495
								3.39876	4.87308						3.49134	7.71488						3.45312	5.38201						5.5648	495		1						4.80168	478		1						7.71488	1049
								3.08933	5.3703						4.31063	7.87814						4.08746	6.06275						5.56873	2739		0						4.87985	454		1						7.87814	2739
								4.31535	3.55434						4.13742	7.90902						3.69588	6.32018						5.62749	1260		0						4.90207	1699		0						7.90902	476
								4.08746	4.23473						4.00477	8.50797						4.06022	6.64549						5.69805	280		0						4.94944	454		1						8.50797	2432
								3.69588	4.78722						4.08746	8.5319						3.50233	5.6265						5.71965	476		1						5.01436	467		1						8.5319	262
								3.50233	4.46107						3.50691	8.82718						2.82375	5.36152						5.75889	995		0						5.40936	2871		0						8.82718	798
																						1.97673	4.1846
																						2.4957	4.91853
																						3.51501	6.16623
																						2.6311	4.0245
																						1.614	3.66914
[truncated: 6 more columns]

## Sheet: Supplementary Figure 1
Supplementary Figure 1b									Supplementary Figure 1c
Uncropped blot for Supplementary Figure 1b									Data1:	Norm-Ct
											Total RNA	Cytoplasmic RNA	Nuclear RNA
											19.8691	20.2952	26.0839
										GAPDH	19.64	19.4452	25.892
											20.02	19.9852	26.7322
											18.4	22.7193	18.5658
										MALAT1	18.51	22.8598	18.7058
											18.77	23.2698	19.3058
											30.36	30.5033	34.0468
										lncNB1	30.55	30.6633	34.9768
											30.95	31.2733	34.7468
										Percentage of Total
											Total RNA	Cytoplasmic RNA	Nuclear RNA
											115.138	76.9423	2.18577
										GAPDH	79.1543	112.73	2.13623
											109.725	102.163	1.60951
											92.7613	5.23142	89.2906
										MALAT1	83.7273	5.12334	87.4827
											128.756	4.62438	69.3515
											87.495	90.4154	7.48562
										lncNB1	132.477	92.3427	4.44906
											114.292	79.6671	6.9285
												Total RNA			Cytoplasmic RNA			Nuclear RNA
										GAPDH	115.138	79.1543	109.725	76.9423	112.73	102.163	2.18577	2.13623	1.60951
										MALAT1	92.7613	83.7273	128.756	5.23142	5.12334	4.62438	89.2906	87.4827	69.3515
										lncNB1	87.495	132.477	114.292	90.4154	92.3427	79.6671	7.48562	4.44906	6.9285

## Sheet: Supplementary Figure 2
Supplementary Figure 2a						Supplementary Figure 2b									Supplementary Figure 2c
Data1:	BE(2)-C					Data1:	CHP134								Data1:	DOX-inducible shRNA Kelly
	Control siRNA	lncNB1 siRNA-1	lncNB1 siRNA-2				Control siRNA	lncNB1 siRNA-1	lncNB1 siRNA-2							DOX-inducible	DOX-inducible	DOX-inducible	DOX-inducible	DOX-inducible	DOX-inducible
Fold change in TUBB2A mRNA	1	1.41598	0.685731			Fold change in TUBB2A mRNA	1	0.675181	0.818402							Control shRNA	Control shRNA	lncNB1 shRNA-1	lncNB1 shRNA-1	lncNB1 shRNA-2	lncNB1 shRNA-2
	1	1.22756	0.533328				1	0.413966	0.631754							DMSO	DOX	DMSO	DOX	DMSO	DOX
	1	1.33412	0.771033				1	1.66669	1.15264						Fold change in E2F1 mRNA	1	1.14161	0.957781	1.13604	1.11167	1.30729
																1	0.900931	0.929417	0.872665	1.04799	1.08815
																1	1.18758	0.995185	1.06437	0.996347	0.903384
															Column D	DOX-inducible lncNB1 shRNA-1 DOX
															vs.	vs.
															Column C	DOX-inducible lncNB1 shRNA-1 DMSO
Data2:	BE(2)-C					Data2:	CHP134
	Control siRNA	lncNB1 siRNA-1	lncNB1 siRNA-2				Control siRNA	lncNB1 siRNA-1	lncNB1 siRNA-2						Unpaired t test
Fold change in TUBB2B mRNA	1	1.09121	0.718742			Fold change in TUBB2B mRNA	1	0.653622	1.09603						P value	0.4759
	1	0.769826	0.784277				1	0.473869	0.755983						P value summary	ns
	1	1.04449	0.97865				1	2.07078	1.31521						Significantly different (P < 0.05)?	No
															One- or two-tailed P value?	Two-tailed
															t, df	t=0.7858 df=4
															Column F	DOX-inducible lncNB1 shRNA-2 DOX
															vs.	vs.
															Column E	DOX-inducible lncNB1 shRNA-2 DMSO
															Unpaired t test
															P value	0.715
															P value summary	ns
															Significantly different (P < 0.05)?	No
															One- or two-tailed P value?	Two-tailed
															t, df	t=0.3921 df=4

[truncated: 6 more sheets: Supplementary Figure 3, Supplementary Figure 4, Supplementary Figure 5, Supplementary Figure 6, Supplementary Figure 8, Supplementary Figure 9]
